# Supplementary material for: Optogenetic manipulation of a value-coding pathway from the primate caudate tail facilitates saccadic gaze shift
Source: Nat Commun. 2020 Apr 20;11:1876. doi: 10.1038/s41467-020-15802-y (PMC7171130; doi:10.1038/s41467-020-15802-y)
Supplement: Supplementary file 4 — Source Data [file 41467_2020_15802_MOESM4_ESM.xlsx]

## Sheet: Figure 3
Figure 3d				Figure 3e					Figure 3f				Figure 3g				Figure 3h					Figure 3i
Time (ms)	Firing rate (Spikes / s)			Time (ms)	Good (Spike / s)	Bad (Spike / s)			roc	signifiant value			Time (ms)	Firing rate (Spikes / s)			Time (ms)	Good (Spike / s)	Bad (Spike / s)			roc	signifiant value
-49	64.3399			-195	64.3421	65.0236			0.119	1			-49	70.33			-195	68.2658	69.5895			0.4819	0
-47	66.3107			-185	64.8453	65.0063			0.3125	1			-47	62.0884			-185	67.6772	68.884			0.5984	0
-45	67.0427			-175	65.1162	65.3488			0.3462	0			-45	64.7237			-175	68.2088	68.4749			0.3712	1
-43	71.1918			-165	65.1675	64.9246			0.3253	1			-43	61.076			-165	68.1314	67.1577			0.44	0
-41	61.9772			-155	65.2992	64.8972			0.4222	0			-41	62.0273			-155	68.6026	66.5033			0.5	0
-39	67.0286			-145	65.2038	64.2283			0.5651	0			-39	58.7798			-145	68.1293	66.6711			0.5773	0
-37	66.8973			-135	64.6345	63.9609			0.4569	0			-37	66.4471			-135	67.9623	67.626			0.5458	0
-35	64.0648			-125	65.0453	64.5414			0.6937	1			-35	67.0954			-125	67.9752	68.4226			0.5469	0
-33	62.7917			-115	65.4054	64.9796			0.1813	1			-33	64.5021			-115	68.5622	68.6186			0.5171	0
-31	67.6429			-105	65.4844	64.6842			0.3471	1			-31	54.3274			-105	68.4312	69.1118			0.6753	1
-29	62.6782			-95	65.6842	65.4048			0.2036	1			-29	61.868			-95	68.3215	68.8965			0.4692	0
-27	63.5982			-85	66.2584	65.5722			0.1054	1			-27	68.3154			-85	67.835	68.6865			0.6025	0
-25	68.7747			-75	65.711	64.8392			0.4796	0			-25	61.2768			-75	68.4193	67.654			0.4	0
-23	63.0729			-65	65.9937	64.6164			0.5597	0			-23	61.9312			-65	67.5639	68.1418			0.6138	0
-21	70.8886			-55	66.0347	63.9498			0.3306	1			-21	67.4531			-55	67.5447	68.2284			0.6323	0
-19	66.4766			-45	66.408	62.9462			0.6199	0			-19	55.7178			-45	68.4166	67.8814			0.5078	0
-17	64.1302			-35	66.1594	63.1039			0.5053	0			-17	64.1094			-35	68.9125	67.6986			0.541	0
-15	66.8703			-25	66.3664	63.2762			0.7445	1			-15	60.4775			-25	68.7132	68.1155			0.4838	0
-13	67.2661			-15	65.7898	62.8221			0.5804	0			-13	64.8751			-15	69.22	67.6743			0.5072	0
-11	66.2112			-5	65.7778	63.3458			0.1839	1			-11	67.7459			-5	69.1365	67.0207			0.4861	0
-9	63.4459			5	65.3275	64.3529			0.4574	0			-9	67.0252			5	68.568	67.5513			0.4042	0
-7	63.5203			15	65.1418	64.8012			0.2469	1			-7	67.8617			15	69.0695	67.9995			0.4619	0
-5	61.5113			25	65.0191	65.1454			0.3596	0			-5	60.7183			25	69.1047	68.7776			0.7195	1
-3	62.5941			35	66.6997	67.1252			0.1595	1			-3	57.4382			35	70.599	70.8275			0.4571	0
-1	68.3061			45	67.8094	69.2947			0.2069	1			-1	59.3821			45	73.2277	73.3858			0.3812	0
1	64.2139			55	69.7788	71.9469			0.5052	0			1	64.6441			55	74.6807	73.9206			0.4841	0
3	65.9694			65	71.6936	73.8487			0.5009	0			3	72.4789			65	75.6926	74.4636			0.4613	0
5	38.0605			75	73.5097	75.1318			0.4228	0			5	53.5148			75	76.444	74.9573			0.4866	0
7	31.4777			85	74.4372	77.628			0.5172	0			7	49.1928			85	76.5668	73.6124			0.5433	0
9	20.3132			95	75.5898	80.6897			0.5914	0			9	49.842			95	75.3969	72.712			0.1865	1
11	31.8666			105	76.0836	83.2892			0.3661	1			11	73.3415			105	74.1798	72.9171			0.3862	0
13	20.6377			115	75.8029	85.6571			0.3299	1			13	60.9675			115	73.0116	71.9943			0.4977	0
15	33.0269			125	74.3325	88.1461			0.0631	1			15	78.6449			125	71.4306	70.6567			0.4046	0
17	35.4771			135	70.9076	87.3684			0.0119	1			17	75.1659			135	69.4476	69.4719			0.5433	0
19	41.7153			145	68.0277	84.3281			0.4129	0			19	67.2567			145	67.9384	68.5953			0.6472	0
21	47.0721			155	64.734	80.8083			0.4234	0			21	83.296			155	66.7876	67.3711			0.5695	0
23	52.1327			165	62.4811	77.7764			0.0266	1			23	70.9856			165	66.4117	66.1704			0.6835	0
25	35.4279			175	61.0178	75.5703			0.586	0			25	54.9162			175	66.5151	65.7777			0.7241	1
27	58.8272			185	60.9735	73.7699			0.6965	1			27	81.4766			185	66.5099	66.3839			0.5492	0
29	53.3041			195	60.1904	71.9574			0.4769	0			29	54.4401			195	66.1465	66.0608			0.3996	0
31	61.1136			205	60.6352	71.0205			0.5896	0			31	67.7228			205	67.3896	65.7787			0.6172	0
33	60.1359			215	61.1729	69.9481			0.3783	0			33	76.8848			215	66.8073	66.3321			0.3831	0
35	67.96			225	62.2604	69.6418			0.4657	0			35	73.015			225	66.255	66.2321			0.2557	1
37	76.212			235	63.1777	69.0107			0.4948	0			37	69.9112			235	67.1972	66.4426
39	71.4052			245	64.1039	69.6467			0.3073	1			39	73.6851			245	68.1065	66.8774
41	72.3417			255	64.6421	69.9713			0.3614	1			41	72.2756			255	67.9332	68.4594
43	78.6606			265	64.663	70.7606			0.4827	0			43	67.7407			265	68.031	69.1879
45	74.6716			275	64.9216	71.6168			0.2282	1			45	70.4943			275	67.8763	70.4672
47	74.7665			285	65.2027	72.6833			0.2784	1			47	80.4147			285	67.6567	70.7446
49	75.4018			295	65.9653	73.5698			0.4754	0			49	72.1901			295	67.3498	70.0684
51	77.2053			305	66.5206	74.6022			0.3295	1			51	76.1595			305	67.4602	69.1324
53	75.6757			315	66.6258	75.0097			0.576	0			53	68.1413			315	68.2479	67.9194
55	79.1602			325	66.8339	74.2275			0.6719	1			55	75.0541			325	68.9979	67.5791
57	76.8037			335	66.4459	73.4554			0.1096	1			57	65.6569			335	68.5812	66.7768
59	73.496			345	66.194	72.5373			0.1986	1			59	72.9202			345	68.2537	67.4209
61	78.7173			355	65.4797	71.1466			0.6364	0			61	69.4507			355	68.5124	67.2367
63	73.563			365	65.3927	70.4584			0.1846	1			63	64.5656			365	68.455	66.8927
65	72.3331			375	64.3732	70.1043			0.0091	1			65	67.1179			375	68.7939	67.1796
67	74.3702			385	64.382	70.0973			0.2802	1			67	77.381			385	68.3708	67.5679
69	70.708			395	64.057	70.6167			0.595	0			69	67.6067			395	68.9379	67.6763
71	73.4861			405	64.5595	70.2323			0.2802	1			71	67.9829			405	69.0616	66.9383
73	74.6569			415	65.5846	70.12			0.6008	0			73	64.9489			415	69.4928	68.9071
75	67.5591			425	66.5867	69.9935			0.5487	0			75	69.1732			425	69.411	68.8214
77	67.6723			435	66.1974	69.3832			0.4766	0			77	63.696			435	69.7093	69.3297
79	70.5008			445	66.8103	68.8865			0.5227	0			79	70.8305			445	69.5042	69.6148
81	71.0853			455	66.5578	69.1702			0.4872	0			81	69.2512			455	68.6688	70.3269
83	70.6685			465	65.892	69.4988							83	61.5637			465	68.287	70.8438
85	74.5847			475	66.1016	69.0235							85	67.1017			475	70.1062	70.5323
87	73.6611			485	66.7856	69.9292							87	69.9443			485	71.1422	70.0161
89	69.7011			495	66.9861	70.4957							89	66.5383			495	72.1952	71.3454
91	72.3636			505	67.8669	70.613							91	65.2014			505	73.0362	71.7919
93	75.5004			515	67.7646	70.3006							93	67.8856			515	73.063	70.7444
95	66.7952			525	67.5946	70.5807							95	62.6915			525	71.7502	70.6674
97	70.4972			535	67.9602	69.7022							97	67.2891			535	70.6441	71.0181
99	76.2654			545	67.6881	69.0459							99	70.2331			545	69.8194	69.7204
101	71.3215			555	67.1745	68.3968							101	64.8501			555	69.4048	68.9509
103	69.7862			565	67.4399	67.6714							103	59.8094			565	70.006	68.7243
105	73.9559			575	66.9559	66.6582							105	67.1266			575	69.4375	68.5182
107	69.298			585	66.0311	66.7348							107	62.8003			585	70.1351	67.8734
109	69.8372			595	65.249	65.832							109	63.267			595	70.1677	67.4967
111	64.6659			605	64.4525	64.9039							111	67.1667			605	70.7219	67.759
113	65.1214			615	64.0865	64.3094							113	63.1786			615	70.8236	68.1203
115	70.5441			625	63.5269	64.4236							115	69.638			625	70.5717	68.5249
117	75.638			635	64.0245	64.0211							117	64.9194			635	69.4756	69.5716
119	67.6101			645	64.2821	63.858							119	64.5786			645	69.2851	68.7973
121	66.6291			655	64.4017	64.3213							121	62.9322			655	68.7345	68.8748
123	67.4233			665	65.0284	64.5041							123	59.3431			665	68.0004	68.4795
125	64.4407			675	65.2896	64.7849							125	62.9372			675	67.2494	67.727
127	75.0141			685	65.1476	64.6979							127	64.7607			685	67.7288	67.0496
129	71.5178			695	65.4294	64.741							129	61.9456			695	68.318	67.3079
131	65.0364			705	65.1426	64.8993							131	68.358			705	67.9248	68.1648
133	67.3006			715	64.7139	64.8951							133	56.7048			715	68.0315	67.9595
135	62.4986			725	64.7179	64.6391							135	68.476			725	68.9118	69.3369
137	72.0901			735	64.9068	64.5922							137	66.1371			735	69.8576	69.4883
139	64.716			745	64.9391	64.8659							139	62.5351			745	69.4364	70.3042
141	64.2086			755	65.7264	64.9986							141	67.4122			755	69.8013	69.6146
143	67.32			765	66.2993	64.8882							143	58.1527			765	69.5232	69.5947
145	64.226			775	66.5226	64.7442							145	71.2225			775	69.7692	68.7874
147	74.4672			785	67.0699	64.7288							147	64.1102			785	70.2441	69.7077
149	62.397			795	66.5972	64.6168							149	60.8674			795	70.2192	68.9428
151	65.0511			805	66.1245	65.0827							151	67.6756			805	69.6901	69.4501

## Sheet: Figure 4
Figure 4d				Figure 4e					Figure 4f				Figure 4g				Figure 4h					Figure 4i
Time (ms)	Firing rate (Spikes / s)			Time (ms)	Good (Spike / s)	Bad (Spike / s)			roc	signifiant value			Time (ms)	Firing rate (Spikes / s)			Time (ms)	Good (Spike / s)	Bad (Spike / s)			roc	signifiant value
-49	63.6063			-195	73.0623	73.1803			0.7225	1			-49	57.0186			-195	52.8162	51.4132			0.5539	0
-47	64.8756			-185	73.1815	73.0702			0.5792	0			-47	45.82			-185	51.9805	52.0716			0.4414	0
-45	61.9239			-175	73.4158	73.4441			0.4067	0			-45	51.2917			-175	51.3447	50.6381			0.6937	1
-43	63.1758			-165	73.6079	73.4386			0.6531	0			-43	41.0632			-165	51.1057	51.0003			0.7703	1
-41	63.472			-155	73.4389	72.8692			0.244	1			-41	49.2272			-155	51.8263	52.6638			0.1544	1
-39	56.7346			-145	73.7598	73.2755			0.2458	1			-39	53.5072			-145	51.7125	53.5201			0.5947	0
-37	62.2969			-135	72.9681	73.127			0.8217	1			-37	52.8932			-135	52.2538	53.619			0.5025	0
-35	59.8384			-125	72.8931	72.917			0.1029	1			-35	51.2612			-125	53.6688	54.2495			0.3952	0
-33	65.1306			-115	73.4245	72.6943			0.8207	1			-33	47.6393			-115	53.827	53.477			0.5009	0
-31	64.4482			-105	73.2738	72.8903			0.3789	0			-31	62.2749			-105	52.8517	53.0309			0.529	0
-29	63.1922			-95	73.5271	72.2779			0.7487	1			-29	51.5999			-95	54.2434	53.7419			0.5479	0
-27	58.8661			-85	74.6158	72.7407			0.3589	0			-27	51.9086			-85	53.423	52.5232			0.5884	0
-25	64.85			-75	74.281	72.7214			0.7201	1			-25	50.3205			-75	52.9048	51.6269			0.623	0
-23	64.6405			-65	73.4941	72.7907			0.5654	0			-23	43.4953			-65	52.3143	51.3202			0.5093	0
-21	61.3609			-55	72.6956	73.1504			0.6306	0			-21	54.7476			-55	51.8637	51.8353			0.5943	0
-19	62.1709			-45	72.6688	73.7133			0.6184	0			-19	47.9146			-45	51.4967	50.874			0.4549	0
-17	65.9854			-35	72.9499	73.4039			0.7126	1			-17	39.1013			-35	52.3727	50.4991			0.5186	0
-15	64.4677			-25	72.7091	73.2964			0.3761	0			-15	52.366			-25	51.8105	50.43
-13	60.5746			-15	73.2352	73.8349			0.2748	1			-13	57.9104			-15	53.0687	50.5931
-11	62.8421			-5	73.8382	73.3397			0.6889	1			-11	47.9732			-5	54.9633	50.2257
-9	68.5725			5	72.5651	73.8546			0.7437	1			-9	52.6671			5	54.6526	50.1583
-7	63.8206			15	72.1827	72.784			0.7441	1			-7	51.3818			15	53.9231	50.8345
-5	61.4741			25	72.789	72.5204			0.4984	0			-5	53.3841			25	54.4158	51.3466
-3	67.2022			35	73.1387	72.5634			0.4673	0			-3	51.5782			35	53.9403	52.9463
-1	63.9319			45	74.0978	73.8121			0.8844	1			-1	47.8743			45	54.3307	54.1803
1	66.4183			55	76.3909	74.2441			0.7069	1			1	40.0083			55	56.0228	54.6927
3	60.1482			65	77.2148	76.5007			0.6605	1			3	63.7896			65	58.1333	56.1804
5	31.0059			75	75.9852	76.0332			0.5299	0			5	41.8837			75	60.212	57.0807
7	12.5727			85	76.0642	75.8795			0.7052	1			7	42.6295			85	63.8719	59.4415
9	14.2685			95	75.2656	74.861			0.4603	0			9	39.8971			95	66.8586	62.8681
11	23.9225			105	74.0778	75.1415			0.7497	1			11	38.5765			105	69.7627	67.3918
13	28.1926			115	73.4816	74.6983			0.7128	1			13	54.5837			115	71.0516	70.536
15	47.306			125	76.1149	75.3602			0.4071	0			15	66.3681			125	71.0714	72.5339
17	51.3138			135	77.211	75.3644			0.7285	1			17	62.5771			135	69.9746	71.4152
19	70.1575			145	78.6448	74.7967			0.9576	1			19	62.9641			145	68.1443	68.4449
21	77.4537			155	78.648	72.7271			0.4003	0			21	58.2646			155	64.7253	66.0039
23	76.552			165	78.2246	70.8043			0.7217	1			23	65.1534			165	63.4017	61.8579
25	75.9561			175	77.2735	69.6698			0.5529	0			25	44.378			175	61.9756	59.698
27	95.7031			185	75.3215	67.6537			0.5766	0			27	59.1373			185	59.9912	58.7578
29	74.3091			195	73.4747	66.3107			0.5904	0			29	49.963			195	58.9788	57.8074
31	86.2675			205	72.3297	65.6087			0.6184	1			31	53.002			205	58.4019	56.855
33	84.6927			215	71.5427	64.6868			0.698	1			33	58.6095			215	57.404	57.9573
35	88.73			225	70.3159	64.2552			0.5594	0			35	48.8431			225	58.0238	57.9381
37	82.9095			235	69.8398	65.1947			0.7053	1			37	60.6517			235	58.7758	57.7076
39	85.5824			245	70.0207	65.4924			0.6051	0			39	55.3483			245	57.7939	56.9188
41	79.5626			255	70.704	65.968			0.5	0			41	44.6792			255	57.6897	55.5899
43	75.7755			265	71.2829	66.449			0.5475	0			43	44.8895			265	58.6395	55.5699
45	76.3552			275	71.4493	66.3292			0.3896	0			45	54.2738			275	59.1346	56.0212
47	77.4588			285	71.8352	65.7629			0.4351	0			47	51.0932			285	59.6602	57.066
49	75.5392			295	71.5795	65.7592			0.3591	0			49	66.362			295	60.7827	58.6226
51	70.7079			305	71.1418	64.8889			0.4463	0			51	56.8006			305	61.6474	60.2245
53	74.4689			315	71.2029	64.9166			0.4734	0			53	52.317			315	61.6675	60.7605
55	74.4627			325	71.3177	65.3387			0.4011	0			55	50.5625			325	61.6727	61.3561
57	66.803			335	71.394	65.5962			0.072	1			57	51.3212			335	61.5244	61.3584
59	70.7886			345	71.8816	66.2863			0.2738	1			59	48.1677			345	62.4136	61.055
61	77.6692			355	72.3581	66.5896			0.4839	0			61	57.8947			355	62.6618	61.9253
63	76.0087			365	72.3765	66.6457			0.6112	0			63	43.2724			365	63.0738	61.7506
65	66.0424			375	72.6331	67.1294			0.5535	0			65	57.8044			375	61.6788	62.2913
67	70.313			385	72.7101	66.3871			0.5183	0			67	53.0999			385	61.6711	62.0125
69	72.9531			395	72.8469	66.0208			0.4224	0			69	56.5265			395	61.0304	62.0501
71	65.0561			405	72.3551	67.0761			0.6814	1			71	45.2202			405	60.8368	60.8944
73	67.2039			415	71.4868	67.1973							73	51.4569			415	59.7016	60.7492
75	67.8086			425	71.5685	67.3798							75	48.8196			425	62.2113	59.9951
77	70.5151			435	71.7291	68.4748							77	50.6895			435	61.9666	60.4352
79	74.6412			445	71.3906	69.2789							79	52.2596			445	62.04	60.8912
81	64.561			455	71.6732	69.1425							81	44.2429			455	62.5348	60.9009
83	64.0041			465	72.4655	69.7799							83	57.1033			465	62.1198	59.9758
85	76.7918			475	72.5557	70.3308							85	29.5041			475	61.0498	58.7828
87	59.7937			485	72.2089	70.4228							87	49.5801			485	62.0306	58.8407
89	66.1646			495	72.3669	70.5624							89	49.7167			495	61.7247	60.1755
91	70.4597			505	72.685	70.3456							91	59.5803			505	60.7341	60.6862
93	68.717			515	72.6937	70.466							93	51.3603			515	61.5147	61.6877
95	63.8702			525	72.4875	70.4209							95	44.9737			525	60.1773	63.6862
97	68.7823			535	72.1226	70.9296							97	48.0505			535	58.6785	62.6322
99	61.6091			545	71.8921	70.3044							99	48.2624			545	57.1058	60.175
101	65.5866			555	72.1441	71.0895							101	41.4624			555	57.0895	59.9081
103	69.1193			565	72.5701	72.2273							103	59.0613			565	56.6776	58.5004
105	63.2092			575	72.933	72.4436							105	44.8452			575	57.1635	57.2997
107	65.6794			585	73.9442	73.0495							107	46.5479			585	56.9789	56.8667
109	63.6626			595	74.2842	74.4762							109	60.1762			595	57.3811	55.9363
111	64.4425			605	74.2083	74.9984							111	62.0358			605	57.3104	55.9442
113	62.5643			615	74.2169	74.3212							113	51.6914			615	56.5905	56.7795
115	62.0942			625	73.4065	74.4445							115	52.0198			625	54.7727	56.4012
117	63.0796			635	73.447	75.2794							117	51.5339			635	54.4369	55.369
119	66.899			645	73.094	75.1128							119	47.2892			645	54.1045	55.5795
121	66.2539			655	72.7167	75.2854							121	49.3727			655	54.4321	54.2775
123	64.4002			665	72.8013	75.9196							123	54.2585			665	53.5684	53.3904
125	61.3397			675	73.8703	76.3288							125	47.8164			675	55.3952	52.5451
127	64.0085			685	73.6717	75.6284							127	60.1176			685	55.189	54.3147
129	71.0302			695	74.3042	76.085							129	51.5763			695	54.4049	54.6136
131	67.1622			705	74.2613	75.7112							131	56.102			705	53.4278	55.3522
133	69.742			715	73.7433	75.9905							133	57.5403			715	54.337	56.0006
135	63.2239			725	73.3299	76.1497							135	48.1064			725	53.9702	56.0434
137	68.3795			735	73.3611	75.7278							137	51.8564			735	53.5534	55.4725
139	66.0516			745	73.0567	75.4503							139	42.7397			745	54.2875	55.747
141	70.7694			755	73.4599	75.3024							141	44.7658			755	54.8741	55.9395
143	64.9311			765	74.0489	74.6993							143	51.9553			765	55.0921	56.3502
145	61.4708			775	74.2279	74.4856							145	65.3301			775	55.5546	55.5209
147	60.6829			785	74.4968	74.6941							147	45.3782			785	56.9291	54.5763
149	64.6434			795	74.8668	74.0316							149	46.474			795	57.0123	54.7466
151	62.7341			805	75.196	74.4593							151	52.5145			805	56.071	53.9344

## Sheet: Figure 5
Figure 5h (SNr)					Figure 5h (SC)
Time (ms)	Good (Spike / s)	Bad (Spike / s)			Time (ms)	Good (Spike / s)	Bad (Spike / s)
-97.5	117.203	125			-97.5	72.4057	64.7581
-92.5	120.788	127.917			-92.5	76.1867	70.5511
-87.5	125.923	124.583			-87.5	73.6458	67.6075
-82.5	127.058	123.75			-82.5	79.9618	75.1478
-77.5	125.67	121.667			-77.5	75.2324	71.0081
-72.5	122.978	120.417			-72.5	78.2956	71.8145
-67.5	119.47	116.25			-67.5	72.014	67.621
-62.5	124.806	113.75			-62.5	74.0691	65.9409
-57.5	121.964	112.083			-57.5	75.7131	70.1478
-52.5	129.755	111.25			-52.5	79.1219	75.5376
-47.5	125.558	118.333			-47.5	81.8888	90.9543
-42.5	122.981	120.417			-42.5	82.9942	89.7177
-37.5	119.242	125.833			-37.5	82.9782	90.578
-32.5	122.982	123.333			-32.5	84.8018	80.5914
-27.5	128.053	130			-27.5	83.2503	73.8978
-22.5	120.342	129.167			-22.5	80.6277	68.5081
-17.5	121.413	125			-17.5	80.9523	73.9785
-12.5	122.856	119.167			-12.5	82.8797	79.422
-7.5	132.582	124.583			-7.5	88.5064	78.1855
-2.5	125.914	127.083			-2.5	85.8141	76.0484
2.5	121.942	127.083			2.5	82.2362	68.4677
7.5	120.991	124.167			7.5	83.0353	72.5538
12.5	120.846	127.083			12.5	82.4452	78.8575
17.5	125.309	125.417			17.5	86.0463	80.9677
22.5	117.512	122.917			22.5	79.2272	87.7419
27.5	125.906	121.25			27.5	85.4267	79.7312
32.5	123.967	125			32.5	92.8427	92.2849
37.5	133.119	125			37.5	123.089	117.527
42.5	122.611	123.75			42.5	180.17	181.237
47.5	127.711	115.833			47.5	206.719	217.997
52.5	122.415	116.25			52.5	207.953	220.699
57.5	129.241	117.083			57.5	174.604	192.89
62.5	124.701	129.167			62.5	166.657	188.185
67.5	129.165	128.75			67.5	174.596	212.379
72.5	130.351	130			72.5	191.967	233.239
77.5	130.416	123.75			77.5	207.457	256.21
82.5	128.918	131.25			82.5	216.141	248.602
87.5	129.063	143.75			87.5	214.623	236.142
92.5	134.152	160			92.5	206.376	210.739
97.5	139.36	157.083			97.5	185.471	191.196
102.5	136.812	158.333			102.5	170.168	169.543
107.5	126.888	154.167			107.5	170.312	151.573
112.5	112.078	161.667			112.5	173.503	135.753
117.5	104.331	163.75			117.5	182.644	132.796
122.5	95.8625	162.5			122.5	185.19	132.392
127.5	100.261	158.75			127.5	207.166	134.019
132.5	96.8273	156.25			132.5	215.261	131.102
137.5	96.832	152.5			137.5	225.919	128.172
142.5	87.7166	154.167			142.5	220.469	131.089
147.5	82.7909	153.333			147.5	222.652	128.562
152.5	78.462	154.167			152.5	214.686	123.172
157.5	75.0816	150.833			157.5	199.956	119.019
162.5	76.9344	142.083			162.5	185.644	114.879
167.5	79.0123	145			167.5	181.503	113.199
172.5	70.857	140.417			172.5	185.364	100.242
177.5	65.7002	145			177.5	185.618	96.0484
182.5	66.02	140.833			182.5	190.029	89.328
187.5	71.9652	142.917			187.5	189.9	98.8978
192.5	76.2021	140			192.5	191.619	100.511
197.5	76.8908	136.25			197.5	185.992	108.871
202.5	88.2649	135.417			202.5	186.561	104.691
207.5	89.8109	128.75			207.5	188.47	109.704
212.5	86.1878	129.167			212.5	188.269	112.231
217.5	80.9907	127.917			217.5	177.387	121.116
222.5	76.4995	134.583			222.5	160.982	120.726
227.5	81.1708	136.667			227.5	154.924	114.019
232.5	80.1737	139.167			232.5	151.618	110.645
237.5	85.2786	136.667			237.5	152.446	105.323
242.5	85.4813	138.333			242.5	145.413	108.333
247.5	85.58	138.75			247.5	147.319	105.376
252.5	84.5211	137.083			252.5	145.079	112.836
257.5	77.4294	130.417			257.5	146.301	109.489
262.5	76.0875	125			262.5	140.448	117.11
267.5	73.3672	122.917			267.5	138.588	113.817
272.5	76.2853	124.167			272.5	135.068	125.457
277.5	72.8468	122.5			277.5	134.675	127.473
282.5	74.7686	128.333			282.5	138.244	133.696
287.5	76.29	134.167			287.5	133.533	135.013
292.5	80.4165	130.833			292.5	132.698	125.027
297.5	79.0901	124.583			297.5	127.244	131.304
302.5	76.5909	117.917			302.5	122.926	128.427
307.5	77.2496	118.75			307.5	118.174	143.118
312.5	79.5423	118.333			312.5	120.078	145.282
317.5	79.9929	117.083			317.5	126.034	147.379
322.5	78.0433	122.917			322.5	132.447	141.922
327.5	74.2694	119.583			327.5	125.755	134.019
332.5	73.5228	120			332.5	127.371	132.339
337.5	75.6524	113.75			337.5	123.058	147.325
342.5	73.2438	116.667			342.5	132.593	161.909
347.5	77.0647	115.833			347.5	135.598	167.796
352.5	76.5559	112.5			352.5	149.231	152.863
357.5	82.8367	113.333			357.5	139.435	154.046
362.5	85.3313	111.667			362.5	141.315	163.199
367.5	86.7662	115.833			367.5	147.098	169.005
372.5	86.9925	116.667			372.5	171.428	166.532
377.5	82.5592	109.583			377.5	189.21	164.933
382.5	76.9795	107.5			382.5	208.711	172.863
387.5	75.8053	111.25			387.5	227.439	182.554
392.5	78.1669	117.5			392.5	247.329	187.702
397.5	82.399	120			397.5	270.555	196.505
402.5	82.1016	114.167			402.5	298.286	190.067
407.5	83.6816	112.917			407.5	320.376	193.683
412.5	85.8174	116.25			412.5	332.222	191.102
417.5	87.4227	114.583			417.5	340.398	199.624
422.5	91.0398	113.333			422.5	350.595	202.567
427.5	90.4036	116.25			427.5	361.349	224.476
432.5	88.486	116.667			432.5	375.943	242.957
437.5	86.2643	120.417			437.5	380.502	256.116
442.5	86.7613	113.75			442.5	385.987	255.927
447.5	87.2939	111.25			447.5	379.25	263.575
452.5	87.1316	113.333			452.5	375.935	270.874
457.5	86.5643	110.833			457.5	357.137	277.944
462.5	89.1699	110.417			462.5	343.642	277.594
467.5	91.0978	109.167			467.5	330.245	288.239
472.5	86.8556	108.75			472.5	319.184	305.349
477.5	88.8522	110.417			477.5	300.101	308.145
482.5	88.2617	106.25			482.5	284.497	298.965
487.5	94.3098	104.583			487.5	271.212	270.363
492.5	98.8374	107.917			492.5	261.677	251.062
497.5	95.9015	112.083			497.5	235.237	252.272
502.5	103.04	116.25			502.5	219.874	255.672
507.5	99.5479	115			507.5	203.616	274.247
512.5	102.808	125			512.5	194.56	265.538
517.5	101.03	120.833			517.5	178.552	280.323
522.5	98.8379	122.917			522.5	163.57	279.812
527.5	102.357	105			527.5	158.303	304.987
532.5	99.1334	109.167			532.5	152.339	304.933
537.5	102.126	103.75			537.5	147.6	309.946
542.5	97.8533	107.917			542.5	138.947	305.067
547.5	98.096	106.25			547.5	137.46	319.637
552.5	99.9483	104.167			552.5	127.949	335.82
557.5	105.194	100.417			557.5	125.355	329.933
562.5	100.164	100.833			562.5	117.297	305.645
567.5	96.8651	100			567.5	112.209	278.75
572.5	97.7667	106.667			572.5	102.015	264.328
577.5	101.228	102.083			577.5	88.9783	248.481
582.5	101.922	112.917			582.5	83.5257	226.492
587.5	103.525	107.917			587.5	80.3647	195.806
592.5	111.107	115.417			592.5	78.3449	187.245
597.5	115.64	112.5			597.5	71.8039	172.89
602.5	107.796	107.917			602.5	67.6762	171.048

## Sheet: Figure 6
Figure 6d (Stim)				Figure 6d (No-stim)				Figure 6e (Stim)				Figure 6e (No-stim)				Figure 6f						Figure 6g
Time (ms)	Stim			Time (ms)	No-stim			Time (ms)	Stim			Time (ms)	No-stim			No-stim	Stim	No-stim	Stim			No-stim	Stim	No-stim	Stim
-99.955	60			-99.864	76			-199.97	-91			-199.959	-20			Ipsi	Ipsi	Contra	Contra			Ipsi	Ipsi	Contra	Contra
-99.841	59			-99.794	75			-199.966	-92			-199.923	-19			5	4	8	3			11	9	7	11
-99.524	60			-99.567	74			-199.957	-93			-199.856	-18			0	4	1	0			27	13	17	39
-99.497	59			-99.457	75			-199.643	-94			-199.812	-17			1	5	1	0			23	16	15	19
-99.434	58			-99.4	74			-199.61	-95			-199.777	-18			2	5	1	4			19	18	27	29
-99.396	57			-99.363	73			-199.53	-94			-199.554	-19			5	9	3	4			1	5	4	6
-99.392	56			-99.339	74			-199.497	-93			-199.49	-18			8	2	6	5			16	8	20	28
-99.378	55			-98.845	73			-199.492	-94			-199.478	-17			8	5	4	7			22	17	11	26
-99.18	56			-98.318	72			-199.469	-93			-199.416	-18			3	2	3	5			5	5	6	7
-99.009	57			-98.07	71			-199.468	-94			-199.058	-19			4	1	7	9			24	17	26	32
-99.002	58			-96.938	70			-199.467	-93			-199.026	-18			8	8	9	10			19	16	21	24
-98.977	57			-96.881	71			-199.463	-94			-199.004	-17			8	8	10	20			20	15	27	32
-98.897	56			-96.359	72			-199.443	-93			-199.004	-18			8	11	11	15			30	15	25	29
-98.85	57			-96.231	71			-199.421	-94			-198.994	-17			5	7	7	9			27	20	28	34
-98.778	56			-95.865	72			-199.396	-93			-198.986	-16			2	6	4	5			15	13	10	22
-98.411	55			-95.344	71			-199.06	-92			-198.979	-15			6	3	12	20			17	14	28	32
-98.395	54			-95.334	70			-199.038	-91			-198.887	-16			12	14	19	25			25	12	14	39
-98.006	53			-95.329	71			-199.033	-90			-198.806	-15			14	11	16	11			14	11	16	29
-97.834	52			-95.046	70			-199.026	-91			-198.521	-14			16	12	16	21			19	15	14	21
-97.426	53			-94.882	69			-199.003	-90			-198.487	-13			11	11	14	13			13	11	14	16
-97.314	52			-94.414	68			-198.968	-91			-198.423	-12			15	18	8	12			10	4	9	12
-97.168	53			-94.327	69			-198.914	-90			-198.418	-13			18	21	13	14			4	7	6	6
-97.021	52			-94.322	68			-198.887	-91			-198.066	-14			9	9	9	7			29	22	16	23
-96.847	51			-94.027	69			-198.8	-90			-197.912	-13			10	2	6	13			15	4	6	8
-96.705	52			-93.864	70			-198.561	-89			-197.749	-12			20	9	12	17			19	20	15	20
-96.407	51			-93.675	69			-198.421	-90			-197.524	-11			14	6	5	24			17	16	17	22
-96.194	50			-93.476	70			-198.39	-91			-197.518	-12			18	14	17	21			14	13	23	29
-95.911	51			-93.421	69			-198.09	-92			-197.515	-13			16	6	12	17			32	32	35	41
-95.785	52			-93.41	70			-198.017	-93			-197.491	-14			11	8	10	16			24	20	22	15
-95.568	53			-93.27	69			-197.949	-92			-197.49	-13			6	7	8	7			28	25	41	37
-95.554	54			-92.488	70			-197.859	-91			-197.454	-12			8	10	9	18			24	19	19	16
-95.486	53			-92.359	69			-197.832	-92			-197.428	-13			19	18	14	18			3	3	5	3
-95.366	52			-92.306	70			-197.632	-93			-197.409	-14			17	13	21	18			37	20	23	43
-95.352	53			-92.057	69			-197.521	-92			-197.391	-15			16	13	15	11			36	19	29	43
-95.153	54			-92.044	68			-197.505	-91			-197.391	-16			13	9	9	16			28	26	30	37
-94.937	55			-92.011	67			-197.418	-90			-197.387	-15			23	8	17	19			25	22	26	38
-94.895	54			-91.851	66			-197.368	-89			-197.043	-14			13	8	9	9			21	14	20	35
-94.886	53			-91.849	67			-197.327	-88			-197.023	-15			10	12	2	3			25	24	21	22
-94.85	52			-91.724	66			-197.293	-89			-196.84	-16			16	14	21	19			22	15	21	30
-94.437	53			-91.517	67			-196.974	-88			-196.84	-17			35	15	27	39			23	15	28	38
-94.419	52			-91.445	68			-196.813	-87			-196.787	-16			21	20	17	18			24	17	28	21
-94.414	53			-91.366	69			-196.785	-86			-196.58	-17			30	29	24	37			7	11	13	11
-94.328	54			-91.355	70			-196.445	-85			-196.565	-18			27	30	35	39			15	11	10	19
-94.301	53			-91.346	71			-196.422	-86			-196.492	-19			9	10	12	8			10	11	8	13
-94.273	52			-91.284	72			-196.422	-87			-196.417	-20			11	16	17	17			17	15	15	11
-94.272	53			-90.911	73			-196.398	-86			-196.06	-21			17	11	15	28			6	5	6	9
-94.269	52			-90.896	72			-196.388	-87			-196.057	-22			13	9	12	19			17	11	7	14
-93.996	51			-90.873	73			-196.36	-88			-195.967	-21			19	9	8	16			21	16	29	25
-93.949	50			-90.829	74			-196.018	-87			-195.945	-20			20	17	19	13			12	15	10	15
-93.942	51			-90.589	73			-195.993	-86			-195.932	-19			37	26	34	29			29	25	29	27
-93.935	52			-90.391	74			-195.961	-85			-195.92	-20			31	45	39	36			9	9	22	23
-93.871	51			-90.376	73			-195.954	-84			-195.891	-19									6	6	11	9
-93.844	52			-90.304	72			-195.903	-83			-195.874	-18									4	4	8	4
-93.503	51			-90.018	71			-195.575	-84			-195.763	-17									12	11	8	11
-93.5	50			-89.929	70			-195.548	-83			-195.558	-16									11	13	23	20
-93.43	49			-89.864	71			-195.53	-82			-195.506	-17									10	6	11	15
-93.425	50			-89.811	72			-195.516	-81			-195.489	-18									8	6	6	9
-93.411	51			-89.765	71			-195.484	-80			-195.425	-19									16	4	24	30
-93.387	50			-89.742	70			-195.444	-81			-195.405	-20									1	2	2	5
-93.248	49			-89.491	71			-195.412	-80			-195.343	-21									18	10	24	21
-92.918	48			-89.39	70			-195.037	-79			-195.333	-20									14	9	18	21
-92.854	49			-89.381	69			-194.927	-80			-195.234	-19									25	36	36	27
-92.785	48			-89.211	68			-194.583	-79			-195.01	-18									19	18	16	12
-92.679	49			-89.02	67			-194.518	-78			-195.001	-17									13	18	18	14
-92.489	50			-88.993	66			-194.383	-77			-194.991	-18									13	11	12	15
-92.373	51			-88.909	65			-194.383	-76			-194.983	-19									6	7	17	13
-92.206	50			-88.845	66			-193.951	-75			-194.983	-18									11	13	15	17
-91.913	51			-88.683	65			-193.943	-76			-194.972	-19									17	10	10	14
-91.878	50			-88.445	64			-193.902	-77			-194.948	-20									13	14	17	11
-91.49	51			-88.377	65			-193.831	-78			-194.946	-19
-91.45	50			-87.992	66			-193.435	-77			-194.584	-20
-91.002	51			-87.895	65			-193.405	-76			-194.583	-21
-90.957	50			-87.829	66			-193.378	-75			-194.469	-22
-90.898	49			-87.777	65			-193.038	-74			-194.363	-21
-90.853	48			-87.488	66			-193.036	-73			-194.097	-22
-90.783	49			-86.875	67			-192.999	-74			-194.056	-23
-90.518	48			-86.778	68			-192.991	-75			-194.004	-22
-90.512	49			-86.617	69			-192.991	-76			-194.002	-23
-90.387	50			-86.401	68			-192.978	-75			-193.973	-22
-90.354	49			-85.979	69			-192.943	-74			-193.879	-21
-90.353	50			-85.519	68			-192.862	-73			-193.487	-20
-89.89	49			-85.422	69			-192.532	-72			-193.481	-21
-89.463	50			-84.926	70			-192.526	-73			-193.457	-22
-89.424	49			-84.879	69			-192.491	-72			-193.437	-23
-89.412	48			-84.476	70			-192.45	-73			-193.425	-24
-89.401	47			-84.397	69			-192.444	-72			-193.334	-23
-89.371	48			-84.366	68			-192.444	-71			-193.048	-22
-89.366	47			-83.871	69			-192.415	-70			-192.963	-23
-89.334	46			-83.497	70			-192.302	-69			-192.947	-24
-89.065	45			-83.496	69			-192.076	-70			-192.428	-25
-89.012	46			-83.438	68			-192.018	-71			-192.411	-26
-88.985	45			-83.418	69			-191.971	-72			-192.078	-25
-88.874	44			-83.398	70			-191.944	-71			-192.078	-24
-88.857	43			-83.372	71			-191.939	-70			-192.07	-25
-88.853	42			-83.292	70			-191.491	-71			-192.027	-24
-87.9	43			-83.218	69			-191.365	-70			-192	-25
-87.862	42			-83.004	70			-191.014	-69			-191.979	-24
-87.846	41			-82.997	71			-190.985	-68			-191.935	-23
-87.828	42			-82.969	70			-190.97	-67			-191.857	-22
-87.828	41			-82.948	69			-190.943	-68			-191.568	-23
-87.483	40			-82.897	70			-190.925	-67			-191.461	-22
-87.381	39			-82.896	71			-190.674	-66			-191.447	-23
-87.368	40			-82.483	72			-190.566	-65			-191.432	-22
-87.353	41			-82.454	73			-190.372	-64			-191.362	-21
-87.349	40			-82.435	72			-190.262	-65			-191.362	-20
-87.346	41			-82.419	71			-190.012	-64			-190.547	-21
-87.312	42			-82.419	70			-189.973	-65			-190.49	-20
-87.003	41			-82.341	69			-189.966	-66			-190.458	-19
-86.853	42			-82.22	68			-189.905	-67			-190.415	-18
-86.48	41			-81.927	69			-189.899	-68			-190.394	-19
-86.4	40			-81.896	68			-189.876	-69			-190.017	-20
-86.362	39			-81.86	67			-189.853	-70			-189.894	-21
-86.319	38			-81.816	66			-189.605	-71			-189.722	-22
-86.092	37			-81.37	67			-189.564	-72			-189.649	-21
-86.059	36			-81.359	68			-189.431	-73			-189.601	-22
-85.894	37			-81.279	67			-189.373	-74			-189.58	-21
-85.379	36			-80.589	66			-189.043	-75			-189.452	-20
-85.029	35			-80.486	65			-189.022	-74			-189.444	-21
-84.84	34			-80.388	66			-188.974	-73			-189.394	-20
-84.827	33			-80.387	65			-188.922	-72			-189.393	-19
-84.524	32			-80.282	66			-188.91	-71			-189.045	-18
-84.519	33			-80.027	67			-188.91	-70			-189.039	-17
-84.478	34			-79.917	66			-188.59	-71			-188.994	-16
-84.456	35			-79.894	65			-188.483	-72			-188.954	-15
-84.456	34			-79.81	64			-188.437	-73			-188.914	-14
-84.444	35			-79.464	63			-188.421	-72			-188.814	-15
-84.369	34			-79.43	62			-188.374	-71			-188.558	-14
-84.302	33			-79.369	63			-188.005	-72			-188.419	-15
-84.009	34			-79.272	64			-187.981	-73			-188.049	-14
-83.905	35			-79.254	65			-187.902	-72			-187.954	-15
-83.903	36			-79.001	64			-187.899	-71			-187.903	-16
-83.865	35			-78.937	65			-187.896	-72			-187.843	-15
-83.855	34			-78.855	64			-187.616	-71			-187.621	-16
-83.589	35			-78.815	65			-187.568	-70			-187.522	-17
-82.989	36			-78.497	66			-187.475	-71			-187.455	-16
-82.898	35			-78.35	67			-187.453	-72			-187.393	-17
-82.889	36			-77.939	66			-187.277	-73			-187.382	-18
-82.511	37			-77.891	65			-186.97	-72			-187.355	-17
-82.51	36			-77.864	66			-186.952	-71			-187.338	-16
-82.434	35			-77.214	65			-186.9	-72			-187.271	-15
-82.339	36			-76.919	66			-186.888	-73			-187.055	-16
-82.324	37			-76.918	67			-186.641	-72			-186.998	-15
-82.001	36			-76.865	66			-186.509	-71			-186.952	-14
-81.934	35			-76.575	65			-186.506	-70			-186.95	-13
-81.897	34			-76.4	66			-186.455	-71			-186.927	-12
-81.537	33			-76.382	65			-186.401	-70			-186.842	-13
-81.478	34			-75.854	66			-186.385	-69			-186.554	-12
-81.47	35			-75.849	65			-186.067	-68			-186.525	-11
-81.407	34			-75.836	66			-186.046	-69			-186.477	-10
-81.394	35			-75.524	67			-186.042	-70			-186.101	-11
-80.559	36			-75.48	68			-185.927	-71			-186.021	-12
-80.5	37			-75.449	69			-185.662	-72			-185.953	-13
-80.445	36			-75.432	70			-185.593	-73			-185.946	-12
-80.441	37			-75.354	71			-185.499	-72			-185.902	-11
-80.395	36			-74.962	72			-185.495	-73			-185.866	-10
-80.378	35			-74.818	71			-185.454	-74			-185.839	-11
-79.9	36			-74.525	70			-185.381	-75			-185.535	-10
-79.87	35			-74.484	69			-185.065	-74			-185.471	-9
-79.833	36			-74.379	70			-184.977	-75			-185.363	-8
-79.388	35			-74.32	71			-184.967	-74			-185.039	-7
-79.359	34			-74.065	70			-184.843	-73			-184.978	-8
-78.991	35			-74.006	69			-184.809	-72			-184.937	-7
-78.975	34			-73.98	68			-184.603	-71			-184.818	-6
-78.929	35			-73.86	67			-184.466	-70			-184.506	-7
-78.893	36			-73.83	66			-184.436	-71			-184.463	-8
-78.853	37			-73.75	65			-184.384	-72			-184.427	-7
-78.845	36			-73.526	64			-184.292	-73			-184.381	-8
-78.793	35			-73.521	63			-183.996	-74			-184.274	-9
-78.387	34			-73.367	62			-183.933	-75			-183.983	-8
-78.284	35			-73.36	63			-183.931	-76			-183.92	-7
-77.94	36			-73.345	62			-183.587	-75			-183.905	-6
-77.909	37			-73.291	61			-183.566	-76			-183.861	-7
-77.824	38			-73.248	60			-183.503	-75			-183.536	-6
-77.425	37			-72.865	61			-183.405	-74			-183.527	-5
-77.177	36			-72.861	62			-183.387	-73			-183.5	-4
-76.923	35			-72.782	61			-183.284	-72			-183.498	-5
-76.835	36			-72.748	62			-183.041	-71			-183.47	-6
-76.372	35			-72.417	61			-183.037	-70			-183.459	-7
-76.073	34			-71.96	62			-183.02	-69			-183.39	-8
-75.343	33			-71.861	63			-183.015	-70			-183.004	-9
-74.916	34			-71.368	62			-182.927	-69			-182.902	-8
-74.87	33			-71.28	63			-182.923	-70			-182.592	-9
-74.821	32			-71	62			-182.751	-71			-182.558	-10
-74.575	31			-70.929	61			-182.689	-70			-182.455	-11
-74.458	32			-70.865	60			-182.664	-69			-182.039	-10
-74.418	33			-70.864	59			-182.548	-68			-182.027	-11
-74.375	34			-70.815	58			-182.468	-69			-181.999	-10
-73.978	33			-70.809	59			-182.464	-68			-181.98	-11
-73.886	32			-70.409	58			-181.923	-67			-181.974	-12
-73.512	31			-70.378	57			-181.912	-66			-181.704	-13
-73.49	30			-70.359	58			-181.883	-67			-181.606	-12
-72.918	29			-70.026	59			-181.883	-68			-181.519	-11
-72.836	28			-69.885	58			-181.882	-67			-181.459	-10
-72.393	27			-69.518	59			-181.833	-66			-181.442	-9
-72.392	26			-69.386	58			-181.632	-67			-181.414	-10
-72.26	25			-69.061	57			-181.451	-66			-181.375	-9
-72.04	24			-69.041	58			-181.41	-65			-181.003	-10
-71.734	23			-68.816	59			-181.118	-66			-180.949	-9
-71.439	24			-68.377	60			-180.997	-67			-180.942	-8
-71.294	25			-68.005	59			-180.985	-66			-180.859	-7
-71.276	24			-68.004	60			-180.982	-65			-180.532	-8
-71.056	25			-67.914	59			-180.977	-64			-180.518	-7
-71.009	24			-67.81	60			-180.966	-63			-180.518	-8
-70.787	23			-67.41	59			-180.949	-64			-180.288	-7
-70.419	24			-67.381	58			-180.68	-63			-180.121	-6
-70.411	25			-67.378	59			-180.68	-62			-180.002	-5
-70.405	24			-66.923	58			-180.529	-61			-179.959	-4
-70.327	25			-66.859	59			-180.508	-62			-179.885	-5
-70.272	24			-66.795	60			-180.506	-63			-179.541	-6
-70.084	25			-66.588	61			-180.495	-64			-179.519	-7
-69.865	24			-66.376	62			-180.49	-65			-179.484	-6
-69.861	23			-65.996	63			-180.453	-64			-179.464	-7
-69.859	22			-65.985	62			-180.444	-63			-179.428	-8
-69.555	23			-65.901	61			-180.442	-64			-179.377	-9
-69.481	24			-65.879	60			-180.442	-65			-179.131	-10
-69.42	25			-65.855	59			-180.437	-66			-179.129	-11
-69.394	26			-65.831	58			-180.36	-65			-179.062	-10
-69.307	25			-65.73	59			-180.36	-64			-179.03	-11
-69.04	24			-65.495	60			-180.004	-65			-179.001	-10
-68.991	25			-65.401	59			-179.967	-66			-178.904	-11
-68.985	26			-65.212	60			-179.965	-65			-178.839	-12
-68.942	25			-65.059	59			-179.963	-64			-178.839	-13
-68.842	26			-64.993	58			-179.924	-63			-178.476	-14
-68.816	25			-64.534	59			-179.911	-64			-178.457	-15
-68.518	26			-64.476	60			-179.791	-63			-178.445	-16
-68.456	25			-64.378	59			-179.742	-64			-178.419	-15
-68.396	24			-63.917	58			-179.742	-65			-178.413	-16
-67.902	25			-63.315	57			-179.575	-66			-178.406	-17
-67.886	26			-62.986	56			-179.517	-67			-178.097	-18
-67.841	27			-62.893	57			-179.512	-68			-178.004	-17
-67.8	26			-62.881	56			-179.443	-69			-177.97	-18
-67.598	27			-62.604	55			-179.066	-70			-177.965	-17
-67.485	28			-62.371	54			-179.006	-71			-177.941	-16
-67.437	27			-62.326	55			-178.968	-70			-177.939	-17
-67.395	28			-62.233	54			-178.959	-71			-177.757	-18
-67.391	27			-62.08	53			-178.949	-72			-177.654	-19
-67.052	28			-62.038	54			-178.512	-71			-177.549	-18
-66.873	29			-61.898	55			-178.495	-72			-177.532	-19
-66.848	30			-61.864	56			-178.415	-71			-177.495	-20
-66.834	31			-61.558	55			-178.408	-72			-177.478	-21
-66.461	30			-61.353	56			-178.406	-71			-177.472	-22
-66.415	31			-61.025	57			-178.397	-70			-177.468	-21
-66.364	32			-61.019	56			-178.054	-69			-177.463	-20
-66.358	33			-60.986	55			-178.053	-70			-177.381	-19
-66.355	32			-60.858	54			-178.02	-71			-177.351	-18
-65.837	33			-60.795	53			-177.993	-72			-177.027	-19
-65.598	32			-60.511	52			-177.964	-71			-177.013	-20
-65.534	31			-60.385	53			-177.914	-70			-176.983	-21
-65.399	30			-60.257	54			-177.912	-71			-176.96	-20
-65.361	29			-60.023	53			-177.89	-70			-176.957	-21
-65.279	28			-59.941	52			-177.86	-69			-176.955	-20
-64.983	27			-59.937	51			-177.828	-68			-176.937	-21
-64.897	28			-59.5	52			-177.694	-69			-176.898	-20
-64.89	27			-58.997	51			-177.694	-70			-176.898	-19
-64.507	26			-58.924	50			-177.553	-69			-176.87	-18
-64.432	25			-58.895	49			-177.519	-68			-176.87	-17
-64.4	24			-58.384	48			-177.501	-67			-176.868	-18
-64.362	25			-58.285	47			-177.486	-68			-176.854	-17
-64.255	24			-58.049	48			-177.463	-67			-176.795	-16
-64.065	23			-57.929	47			-177.459	-66			-176.537	-15
-64.013	24			-57.881	46			-177.441	-65			-176.514	-16
-63.965	25			-57.856	47			-177.337	-66			-176.492	-17
-63.257	24			-57.536	46			-177.109	-65			-176.47	-16
-62.979	23			-57.463	47			-177.026	-66			-176.403	-15
-62.942	22			-56.805	48			-177.023	-67			-176.399	-16
-62.917	21			-56.472	47			-177.007	-68			-176.38	-17
-62.419	22			-56.36	46			-176.996	-69			-176.38	-18
-62.379	23			-56.25	47			-176.974	-70			-176.341	-19
-62.372	22			-56.046	48			-176.968	-69			-176.305	-20
-62.364	23			-55.911	49			-176.911	-68			-176.121	-21
-61.902	24			-55.773	48			-176.835	-67			-176.012	-22
-61.828	23			-55.693	49			-176.631	-68			-175.899	-21
-61.802	24			-55.664	48			-176.543	-67			-175.766	-20
-61.541	25			-55.419	47			-176.482	-68			-175.582	-19
-61.54	24			-55.407	46			-176.451	-67			-175.531	-18
-61.198	25			-55.369	47			-176.42	-68			-175.524	-17
-60.924	24			-55.265	46			-176.33	-69			-175.478	-16
-60.849	23			-54.972	47			-176.33	-70			-175.467	-15
-60.705	22			-54.863	46			-176.321	-71			-175.263	-16
-60.509	23			-54.364	45			-176.281	-72			-175.089	-17
-59.955	22			-54.006	44			-176.04	-73			-175.013	-18
-59.914	21			-54.005	45			-175.961	-74			-175.005	-19
-59.885	22			-53.948	44			-175.874	-73			-174.991	-18
-59.885	21			-53.882	43			-175.867	-72			-174.938	-17
-59.36	22			-53.87	42			-175.544	-73			-174.884	-18
-59.353	21			-53.55	43			-175.532	-72			-174.852	-19
-59.223	20			-53.363	44			-175.522	-71			-174.843	-20
-58.89	21			-53.252	45			-175.511	-72			-174.644	-21
-58.847	22			-53.22	44			-175.493	-73			-174.54	-22
-58.844	23			-52.948	43			-175.044	-74			-174.388	-21
-58.835	24			-52.919	44			-174.982	-73			-174.377	-22
-58.795	23			-52.907	43			-174.947	-74			-174.35	-21
-58.461	22			-52.5	42			-174.926	-73			-173.945	-20
-58.051	23			-52.471	41			-174.919	-72			-173.93	-19
-58.048	22			-52.423	40			-174.896	-73			-173.772	-18
-57.929	21			-52.39	39			-174.884	-74			-173.668	-19
-57.913	22			-52.358	40			-174.735	-73			-173.605	-20
-57.887	21			-51.917	39			-174.136	-74			-173.561	-21
-57.857	20			-51.89	38			-174.063	-73			-173.526	-20
-57.41	19			-51.866	37			-174.005	-72			-173.509	-19
-57.386	18			-51.826	38			-173.979	-71			-173.501	-20
-57.231	17			-51.467	37			-173.91	-72			-173.469	-19
-56.929	16			-51.399	38			-173.825	-71			-173.456	-18
-56.782	17			-51.399	39			-173.577	-72			-173.449	-19
-56.463	18			-51.032	38			-173.554	-71			-173.418	-20
-55.35	17			-50.889	37			-173.533	-72			-173.141	-21
-54.989	16			-50.868	36			-173.481	-71			-173.033	-20
-54.897	17			-50.628	37			-173.243	-70			-172.995	-19
-54.565	16			-50.451	36			-173.18	-71			-172.993	-20
-53.946	17			-50.44	35			-173.157	-70			-172.948	-21
-53.876	16			-49.932	36			-173.077	-71			-172.851	-22
-53.757	15			-49.901	35			-173.035	-70			-172.851	-23
-53.566	14			-49.769	34			-172.957	-71			-172.796	-24
-53.422	13			-49.384	35			-172.953	-72			-172.78	-23
-53.364	14			-49.38	34			-172.952	-71			-172.64	-22
-53.049	15			-49.36	33			-172.947	-70			-172.584	-23
-52.889	16			-48.912	34			-172.903	-69			-172.493	-24
-52.864	17			-48.893	33			-172.489	-70			-172.464	-25
-52.851	18			-48.82	34			-172.468	-69			-172.428	-24
-52.443	17			-48.744	35			-172.437	-70			-172.308	-23
-52.431	16			-48.475	34			-172.409	-69			-172.008	-22
-52.388	17			-48.356	35			-172.038	-68			-171.818	-21
-52.008	16			-48.351	36			-172.006	-69			-171.474	-20
-51.901	17			-48.311	37			-171.985	-70			-171.468	-19
-51.447	18			-47.904	36			-171.957	-69			-171.397	-18
-51.439	17			-47.898	35			-171.92	-68			-171.004	-17
-51.392	16			-47.865	34			-171.748	-67			-170.995	-16
-51.306	15			-47.494	33			-171.554	-66			-170.988	-15
-50.962	16			-47.487	32			-171.487	-65			-170.987	-14
-50.879	15			-47.462	33			-171.481	-66			-170.981	-15
-50.869	14			-47.414	32			-171.477	-65			-170.894	-16
-50.847	13			-47.275	33			-171.461	-66			-170.684	-15
-50.785	14			-47.022	32			-171.392	-65			-170.684	-14
-50.426	15			-46.88	31			-170.997	-66			-170.561	-15
-50.366	14			-46.019	30			-170.991	-67			-170.416	-14
-50.298	15			-45.983	31			-170.975	-68			-170.039	-13
-49.856	14			-45.367	30			-170.949	-69			-169.969	-14
-49.495	13			-45.349	31			-170.929	-68			-169.946	-13
-49.351	14			-45.032	32			-170.903	-69			-169.942	-12
-49.324	15			-44.92	31			-170.653	-70			-169.925	-13
-48.908	14			-44.88	30			-170.622	-69			-169.815	-14
-48.882	15			-44.878	29			-170.622	-68			-169.555	-15
-48.876	16			-44.874	28			-170.597	-67			-169.471	-14
-48.861	17			-44.816	29			-170.516	-68			-169.442	-13
-48.554	18			-44.812	30			-170.478	-67			-169.431	-14
-48.449	19			-44.469	31			-170.465	-68			-169.053	-15
-48.386	20			-44.402	32			-170.454	-67			-169.046	-14
-48.267	21			-44.368	33			-170.434	-66			-169.037	-15
-48.238	20			-44.291	32			-170.432	-65			-169.033	-16
-47.988	19			-43.993	31			-170.337	-66			-169.005	-15
-47.925	20			-43.835	30			-170.175	-65			-169.003	-14
-47.469	19			-43.823	29			-169.981	-66			-168.982	-15
-47.296	18			-43.488	30			-169.953	-67			-168.948	-14
-47.013	19			-43.321	31			-169.919	-68			-168.941	-13
-46.913	20			-43.315	30			-169.905	-69			-168.612	-12
-46.876	19			-43.279	29			-169.902	-70			-168.574	-13
-46.852	20			-42.947	28			-169.869	-69			-168.464	-14
-46.474	19			-42.867	27			-169.55	-68			-168.434	-15
-46.337	18			-42.806	26			-169.533	-69			-168.067	-14
-46.327	19			-42.489	27			-169.532	-68			-168.046	-13
-46.275	18			-42.414	26			-169.527	-67			-168.019	-12
-46.272	19			-41.869	27			-169.494	-66			-168.014	-13
-46.053	18			-41.615	26			-169.474	-65			-167.971	-12
-45.433	19			-41.515	25			-169.461	-66			-167.846	-13
-45.419	20			-41.507	24			-169.438	-67			-167.846	-14
-45.358	21			-41.479	23			-169.426	-66			-167.55	-13
-45.259	22			-41.44	22			-169.3	-65			-167.539	-14
-44.922	23			-41.396	23			-169.243	-64			-167.533	-15
-44.919	24			-40.93	22			-169.023	-63			-167.521	-14
-44.883	25			-40.917	23			-168.969	-62			-167.5	-13
-44.23	26			-40.86	22			-168.941	-63			-167.5	-12
-43.929	27			-40.857	23			-168.9	-64			-167.022	-13
-43.798	26			-40.825	22			-168.883	-65			-167.018	-14
-43.415	27			-40.369	21			-168.871	-66			-167.011	-15
-43.392	28			-40.294	20			-168.761	-65			-166.994	-16
-43.286	29			-39.96	21			-168.527	-66			-166.988	-17
-42.991	28			-39.91	20			-168.526	-67			-166.785	-16
-42.976	29			-39.839	19			-168.498	-66			-166.464	-17
-42.882	28			-39.51	18			-168.42	-65			-166.463	-16
-42.53	29			-39.411	17			-168.122	-66			-166.445	-17
-42.43	28			-39.394	18			-168.013	-67			-166.009	-18
-42.006	27			-39.383	17			-168.009	-68			-166.006	-17
-41.937	28			-38.906	16			-168.002	-67			-166.005	-18
-41.924	29			-38.856	17			-167.948	-68			-165.945	-19
-41.885	28			-38.489	16			-167.942	-69			-165.916	-18
-41.645	29			-37.966	17			-167.923	-68			-165.831	-19
-41.275	30			-37.918	16			-167.923	-67			-165.827	-20
-40.911	29			-37.414	17			-167.919	-68			-165.665	-21
-40.909	28			-37.356	16			-167.547	-67			-165.527	-22
-40.516	29			-37.339	17			-167.428	-66			-165.511	-23
-40.442	28			-36.961	18			-167.374	-67			-165.51	-22
-40.412	27			-36.864	17			-167.313	-66			-165.502	-21
-40.362	28			-36.534	18			-166.882	-67			-165.487	-20
-40.356	29			-36.474	19			-166.823	-66			-165.487	-19
-40.285	28			-36.359	18			-166.563	-67			-165.464	-18
-40.087	27			-35.958	19			-166.554	-68			-165.04	-17
-39.96	26			-35.892	20			-166.447	-67			-165.013	-16
-39.544	25			-35.868	19			-166.372	-66			-164.982	-15
-39.411	24			-34.99	18			-166.317	-65			-164.897	-14
-39.361	23			-34.982	17			-166.303	-64			-164.766	-13
-38.912	22			-34.921	18			-166.188	-63			-164.561	-14
-38.44	21			-34.857	19			-166.048	-64			-164.497	-13
-38.4	20			-34.857	20			-166.026	-65			-164.483	-14
-38.386	19			-34.848	21			-166.023	-66			-164.456	-15
-38.345	20			-34.369	20			-166.017	-67			-164.164	-16
-38.219	19			-33.975	21			-166.011	-66			-164.056	-17
-37.936	18			-33.968	20			-165.909	-67			-164.006	-16
-37.921	19			-33.961	21			-165.766	-66			-163.964	-17
-37.801	18			-33.917	20			-165.688	-67			-163.881	-16
-37.46	17			-33.904	19			-165.53	-68			-163.587	-15
-37.437	18			-33.842	20			-165.472	-69			-163.451	-16
-37.397	17			-33.363	19			-165.412	-68			-163.446	-17
-36.984	16			-33.355	20			-165.407	-67			-163.442	-18
-36.908	17			-32.976	21			-165.112	-66			-163.403	-17
-36.816	16			-32.921	22			-165.033	-67			-163.363	-18
-36.44	15			-32.47	21			-164.972	-66			-163.077	-17
-36.419	14			-32.414	22			-164.933	-65			-162.991	-16
-36.405	15			-32.257	23			-164.52	-66			-162.84	-17
-36.393	14			-32.006	22			-164.486	-65			-162.811	-18
-36.024	13			-31.85	23			-164.473	-64			-162.485	-17
-35.941	12			-31.818	22			-164.413	-65			-162.466	-16
-35.916	11			-31.404	23			-164.378	-64			-162.451	-15
-35.871	12			-31.393	22			-164.311	-65			-161.931	-14
-35.359	11			-31.38	23			-164.004	-64			-161.9	-13
-35.35	10			-31.38	24			-163.967	-63			-161.524	-14
-35.004	11			-31.366	25			-163.828	-62			-161.518	-15
-34.913	12			-30.909	26			-163.475	-63			-161.504	-16
-34.878	13			-30.887	25			-163.408	-62			-161.435	-15
-34.841	14			-30.523	24			-163.35	-63			-161.421	-16
-34.833	13			-30.406	25			-163.32	-62			-161.409	-15
-34.771	12			-30.393	24			-163.208	-61			-161.409	-14
-34.52	13			-29.889	25			-162.994	-62			-161.199	-15
-34.409	14			-29.795	24			-162.992	-61			-160.982	-14
-34.341	13			-29.431	23			-162.935	-60			-160.941	-13
-34.057	12			-29.427	24			-162.925	-59			-160.905	-12
-33.558	13			-28.848	25			-162.892	-60			-160.889	-11
-33.368	12			-28.815	24			-162.582	-61			-160.872	-10
-33.35	11			-28.465	23			-162.444	-62			-160.816	-9
-33.248	10			-28.408	24			-162.421	-63			-160.555	-8
-32.994	9			-28.346	23			-162.362	-62			-160.514	-9
-32.99	8			-28.202	22			-162.33	-61			-160.51	-10
-32.982	9			-28.167	23			-162.1	-62			-160.412	-9
-32.965	10			-28.031	22			-162.082	-61			-160.411	-8
-32.502	9			-27.899	21			-162.011	-60			-160.028	-9
-32.489	10			-27.771	22			-161.985	-59			-160.013	-8
-32.379	9			-27.416	23			-161.624	-60			-159.999	-7
-32.27	8			-27.414	24			-161.601	-59			-159.972	-6
-31.891	9			-27.407	23			-161.5	-58			-159.962	-7
-31.85	8			-26.938	22			-161.468	-57			-159.945	-6
-31.845	7			-26.916	21			-161.416	-58			-159.854	-7
-31.816	6			-26.9	22			-160.919	-57			-159.812	-6
-31.747	7			-26.842	21			-160.511	-58			-159.529	-7
-31.444	8			-26.502	22			-160.471	-57			-159.507	-8
-31.388	7			-26.235	23			-160.402	-56			-159.43	-7
-30.989	8			-25.838	24			-160.396	-55			-159.097	-8
-30.929	9			-25.665	23			-160.381	-54			-159.084	-7
-30.897	10			-25.389	22			-160.372	-53			-159.039	-8
-30.877	11			-25.284	21			-160.193	-54			-158.999	-7
-30.856	12			-24.95	22			-160.077	-55			-158.99	-6
-30.85	11			-24.934	21			-160.035	-54			-158.988	-7
-30.545	10			-24.384	22			-160.032	-55			-158.986	-6
-30.412	9			-24.369	21			-160.004	-54			-158.937	-5
-29.904	10			-24.277	22			-159.617	-53			-158.675	-6
-29.899	9			-24.051	21			-159.586	-52			-158.548	-5
-29.885	10			-23.983	22			-159.493	-53			-158.404	-6
-29.877	9			-23.926	21			-159.408	-52			-158.362	-5
-29.837	10			-23.837	22			-159.408	-51			-157.992	-4
-29.416	9			-23.487	21			-159.393	-52			-157.965	-5
-29.326	8			-23.392	22			-159.375	-51			-157.88	-4
-28.855	9			-23.391	21			-159.323	-50			-157.425	-3
-28.352	10			-23.009	20			-159.009	-51			-157.397	-4
-28.327	9			-22.908	21			-158.996	-50			-157.339	-3
-27.932	8			-22.903	20			-158.974	-49			-157.028	-4
-27.879	7			-22.895	19			-158.918	-48			-156.978	-3
-27.507	8			-22.849	18			-158.422	-47			-156.897	-4
-27.487	9			-22.547	17			-158.028	-48			-156.575	-5
-27.479	8			-22.425	18			-158.019	-47			-156.526	-6
-27.305	7			-22.298	17			-158.004	-46			-156.484	-5
-27.207	8			-22.052	16			-157.988	-45			-156.477	-6
-26.966	7			-21.979	15			-157.499	-44			-156.455	-7
-26.933	6			-21.9	14			-157.455	-45			-156.385	-6
-26.923	5			-21.572	13			-157.435	-46			-156.091	-7
-26.89	4			-21.367	14			-157.429	-45			-156.03	-6
-26.842	3			-21.317	13			-157.039	-46			-156.025	-7
-26.826	4			-20.855	12			-157.008	-45			-156.013	-6
-26.392	3			-20.439	13			-156.997	-44			-155.994	-7
-26.392	4			-20.439	12			-156.98	-45			-155.838	-6
-26.377	3			-20.409	11			-156.974	-44			-155.587	-5
-26.014	4			-19.864	12			-156.887	-43			-155.526	-6
-25.899	5			-19.569	11			-156.773	-44			-155.522	-7
-25.569	6			-19.549	10			-156.5	-45			-155.522	-8
-25.465	7			-18.861	9			-156.459	-46			-155.515	-7
-25.387	8			-18.836	8			-156.005	-47			-155.512	-6
-25.335	7			-18.532	9			-155.999	-48			-155.349	-7
-25.329	6			-18.513	8			-155.997	-47			-155.1	-6
-25.317	7			-18.33	7			-155.992	-46			-155.088	-7
-25.298	6			-17.928	6			-155.934	-45			-155.058	-8
-25.093	7			-17.862	5			-155.901	-44			-154.98	-9
-24.965	8			-17.758	6			-155.771	-45			-154.98	-10
-24.919	7			-17.485	5			-155.577	-46			-154.971	-9
-24.866	8			-17.358	4			-155.572	-45			-154.958	-8
-24.849	7			-17.302	5			-155.433	-44			-154.87	-9
-24.527	8			-16.899	4			-155.427	-45			-154.857	-8
-24.438	7			-16.848	5			-155.427	-46			-154.587	-7
-24.43	6			-16.834	6			-155.047	-45			-154.52	-8
-24.301	7			-16.488	5			-155.017	-44			-154.507	-9
-23.985	8			-15.978	6			-154.986	-45			-154.489	-10
-23.769	9			-15.82	5			-154.982	-44			-154.441	-9
-23.496	10			-15.56	6			-154.796	-43			-154.317	-8
-23.354	9			-15.49	7			-154.55	-44			-154.038	-9
-23.015	10			-15.47	8			-154.516	-43			-154.031	-10
-22.924	9			-15.444	9			-154.494	-44			-153.997	-11
-22.91	8			-15.409	10			-154.475	-45			-153.941	-10
-22.908	9			-15.403	9			-154.464	-46			-153.898	-9
-22.87	8			-14.907	8			-154.034	-45			-153.539	-10
-22.435	9			-14.406	7			-154.014	-46			-153.524	-11
-22.005	10			-14.4	6			-153.974	-45			-153.488	-10
-21.947	11			-14.335	5			-153.964	-44			-153.462	-11
-21.924	12			-14.315	4			-153.617	-43			-153.357	-12
-21.853	11			-14.001	5			-153.448	-44			-153.357	-13
-21.754	10			-13.898	6			-153.421	-45			-153.051	-12
-21.48	9			-13.486	7			-153.356	-44			-152.991	-13
-21.399	10			-13.431	6			-153.345	-43			-152.93	-12
-21.386	9			-13.009	7			-153.064	-44			-152.91	-13
-21.355	10			-12.826	6			-153.025	-45			-152.791	-14
-20.88	11			-12.759	5			-152.985	-44			-152.544	-13
-20.856	10			-12.65	6			-152.947	-45			-152.375	-14
-20.79	9			-12.386	7			-152.915	-44			-152.366	-15
-20.631	8			-12.377	6			-152.911	-45			-152.358	-14
-20.482	7			-12.304	5			-152.658	-46			-152.119	-13
-20.377	6			-11.883	4			-152.581	-47			-152.083	-14
-20.366	7			-11.88	3			-152.508	-46			-152.06	-13
-20.316	8			-11.848	2			-152.448	-47			-152.045	-12
-19.971	9			-11.833	3			-152.421	-46			-152.022	-13
-19.962	10			-11.504	2			-152.412	-45			-151.998	-12
-19.895	9			-11.395	1			-152.085	-44			-151.581	-13
-19.881	8			-11.364	0			-152.035	-45			-151.565	-12
-19.863	7			-11.229	1			-151.99	-44			-151.491	-11
-19.802	8			-10.991	0			-151.986	-43			-151.468	-12
-19.417	9			-10.972	1			-151.982	-44			-151.452	-13
-18.886	8			-10.829	2			-151.974	-43			-151.395	-14
-18.774	7			-10.478	3			-151.911	-42			-151.304	-13
-18.529	6			-10.01	2			-151.906	-41			-151.28	-12
-18.503	5			-9.925	3			-151.856	-40			-150.977	-11
-17.683	6			-9.888	4			-151.703	-39			-150.471	-10
-17.482	7			-9.52	3			-151.577	-38			-150.45	-11
-17.052	8			-9.435	2			-151.51	-39			-150.108	-10
-16.991	7			-9.313	1			-151.449	-38			-150.079	-11
-16.871	8			-9.256	0			-151.405	-37			-150.038	-10
-16.859	9			-9.041	1			-151.053	-36			-149.997	-9
-16.736	8			-9.011	2			-151.024	-37			-149.987	-10
-16.034	7			-8.692	3			-150.983	-38			-149.939	-11
-15.975	6			-8.454	4			-150.953	-37			-149.926	-10
-15.768	5			-8.418	3			-150.929	-36			-149.89	-9
-15.494	6			-8.386	4			-150.918	-37			-149.706	-8
-15.46	7			-8.091	3			-150.907	-36			-149.706	-7
-15.438	6			-7.923	4			-150.899	-37			-149.569	-6
-15.342	5			-7.906	3			-150.898	-36			-149.556	-5
-15.294	4			-7.905	2			-150.439	-37			-149.533	-4
-14.949	5			-7.86	3			-150.433	-38			-149.424	-3
-14.927	4			-7.848	2			-150.408	-37			-149.4	-2
-14.891	5			-7.492	3			-150.268	-36			-149.388	-3
-14.848	4			-7.45	2			-150.164	-35			-149.377	-4
-14.782	5			-7.356	3			-149.98	-34			-149.032	-5
-14.399	6			-7.333	2			-149.953	-33			-149.028	-4
-14.399	5			-7.324	3			-149.942	-34			-148.951	-3
-14.327	6			-7.208	2			-149.807	-33			-148.886	-4
-13.911	5			-6.948	3			-149.616	-32			-148.862	-3
-13.503	4			-6.922	4			-149.528	-33			-148.582	-2
-13.491	3			-6.882	5			-149.481	-34			-148.528	-1
-13.451	4			-6.878	4			-149.476	-35			-148.511	0
-13.368	5			-6.395	5			-149.473	-36			-148.488	1
-13.364	4			-6.393	6			-149.394	-37			-148.427	2
-13.237	3			-6.375	7			-149.302	-38			-148.023	1
-13.074	4			-6.363	6			-149.217	-39			-148.01	2
-12.917	5			-5.847	5			-149.043	-38			-147.998	3
-12.898	4			-5.422	6			-149.021	-37			-147.997	4
-12.852	5			-4.79	7			-148.988	-38			-147.986	5
-12.801	6			-4.77	6			-148.986	-39			-147.9	6
-12.359	7			-4.752	5			-148.98	-40			-147.888	7
-12.335	6			-4.451	6			-148.899	-41			-147.614	6
-12.32	7			-4.374	5			-148.612	-40			-147.596	5
-12.291	6			-4.314	6			-148.611	-41			-147.53	4
-12.268	7			-3.993	5			-148.573	-40			-147.497	5
-11.858	8			-3.878	6			-148.474	-41			-147.489	4
-11.815	7			-3.846	5			-148.373	-42			-147.467	5
-11.445	6			-3.776	6			-148.373	-43			-147.442	6
-11.388	5			-3.487	5			-148.014	-44			-147.373	7
-11.36	6			-3.398	6			-148	-43			-147.301	6
-11.348	5			-3.184	5			-147.999	-42			-147.043	5
-11.094	4			-2.918	6			-147.789	-41			-147.016	4
-10.916	5			-2.843	7			-147.677	-40			-146.988	5
-10.825	6			-2.382	6			-147.431	-39			-146.962	4
-10.711	5			-2.349	7			-147.398	-40			-146.913	5
-10.522	6			-1.995	8			-147.393	-41			-146.879	6
-10.394	5			-1.901	9			-147.261	-42			-146.591	7
-10.359	4			-1.898	8			-146.951	-41			-146.573	6
-10.344	3			-1.877	9			-146.917	-40			-146.569	5
-10.319	2			-1.849	8			-146.516	-41			-146.418	4
-9.989	1			-1.415	7			-146.488	-40			-146.358	3
-9.94	2			-1.361	8			-146.425	-41			-145.953	4
-9.929	3			-0.982	7			-146.021	-40			-145.937	3
-9.923	2			-0.96	6			-145.991	-41			-145.883	4
-9.381	3			-0.882	7			-145.986	-40			-145.55	5
-9.37	4			-0.881	6			-145.953	-41			-145.497	6
-9.283	3			-0.442	5			-145.524	-42			-145.461	7
-8.879	2			-0.381	4			-145.456	-43			-145.458	6
-8.491	1			-0.381	5			-145.454	-44			-145.455	7
-8.474	2			-0.368	4			-145.435	-43			-145.428	6
-8.377	3			-0.326	3			-145.396	-44			-145.281	7
-8.314	2			-0.276	2			-145.396	-45			-145.013	6
-7.879	1			-0.00899982	1			-145.381	-44			-145.005	5
-7.535	2			0.1	0			-145.353	-45			-144.984	4
-7.487	3			0.105	-1			-145.035	-46			-144.958	5
-7.485	4			0.113	-2			-145.028	-47			-144.596	4
-7.368	3			0.504	-3			-145.002	-48			-144.553	3
-6.938	2			0.559	-4			-144.968	-47			-144.499	4
-6.777	3			0.611	-5			-144.697	-46			-144.491	5
-6.726	2			1.072	-4			-144.527	-47			-144.487	6
-6.386	3			1.681	-5			-144.439	-46			-144.486	7
-6.001	2			1.681	-6			-144.437	-45			-144.477	6
-5.813	1			2.035	-7			-144.054	-46			-144.472	7
-5.726	2			2.126	-8			-144.012	-45			-144.455	6
-5.522	1			2.181	-7			-143.985	-46			-144.435	7
-5.419	0			2.227	-8			-143.819	-45			-144.429	6
-5.412	1			2.625	-7			-143.5	-44			-144.401	5
-5.376	0			3.045	-6			-143.46	-43			-144.229	6
-5.345	-1			3.173	-7			-143.406	-42			-144.039	5
-4.957	-2			3.173	-8			-143.364	-43			-144.016	4
-4.861	-1			3.405	-7			-143.143	-42			-144.009	3
-4.63	-2			3.508	-8			-143.005	-43			-143.98	4
-4.386	-3			3.522	-7			-142.977	-44			-143.975	5
-4.312	-2			3.608	-6			-142.973	-43			-143.598	6
-4.308	-1			3.739	-7			-142.969	-42			-143.597	5
-3.938	-2			3.928	-8			-142.934	-41			-143.543	6
-3.929	-3			4.065	-7			-142.93	-40			-143.527	5
-3.924	-2			4.097	-8			-142.882	-39			-143.479	4
-3.881	-1			4.124	-7			-142.495	-38			-143.419	5
-3.792	-2			4.135	-8			-142.489	-39			-143.276	6
-2.869	-1			4.594	-9			-142.466	-40			-143.237	7
-2.833	0			4.627	-10			-142.41	-41			-142.949	6
-2.79	1			4.65	-11			-142.385	-42			-142.937	5
-2.502	2			4.682	-12			-142.376	-43			-142.851	6
-2.415	3			4.939	-13			-142.013	-44			-142.501	5
-2.402	2			5.095	-12			-141.951	-43			-142.492	4
-1.842	3			5.143	-11			-141.873	-44			-142.473	3
-1.828	2			5.466	-10			-141.777	-43			-142.432	4
-1.827	1			5.532	-11			-141.653	-42			-142.353	3
-1.367	2			5.662	-10			-141.494	-41			-142.042	4
-1.317	1			5.706	-9			-141.494	-42			-142.03	5
-1.018	0			6.045	-8			-141.449	-43			-141.985	4
-0.853	-1			6.098	-9			-141.441	-42			-141.981	3
-0.852	-2			6.104	-10			-141.348	-41			-141.907	4
-0.509	-1			6.666	-9			-141.181	-42			-141.819	3
0.103	0			7.002	-8			-141.063	-43			-141.579	2
0.113	1			7.096	-9			-141.008	-44			-141.561	3
0.126	0			7.203	-8			-140.998	-45			-141.475	2
0.473	-1			7.67	-9			-140.845	-46			-141.441	1
0.544	-2			8.022	-10			-140.47	-45			-141.432	0
0.605	-3			8.03	-9			-140.461	-46			-141.432	-1
0.712	-2			8.471	-10			-140.453	-47			-141.42	0
1.558	-3			8.591	-9			-140.403	-48			-141.406	1
2.003	-2			8.642	-10			-140.099	-47			-141.405	2
2.084	-1			8.666	-11			-140.055	-46			-141.399	1
2.091	0			8.692	-12			-139.942	-45			-141.385	2
2.15	-1			8.707	-11			-139.896	-44			-141.256	1
2.643	-2			9.06	-12			-139.551	-45			-141.19	2
3.082	-3			9.08	-13			-139.538	-44			-141.004	1
3.132	-2			9.253	-12			-139.507	-43			-140.958	0
3.66	-3			9.463	-11			-139.492	-44			-140.951	1
3.699	-2			9.524	-10			-139.48	-45			-140.943	2
3.709	-3			9.57	-11			-139.462	-46			-140.936	3
4.009	-2			9.62	-12			-139.443	-45			-140.874	4
4.029	-3			9.641	-13			-139.425	-44			-140.569	5
4.097	-4			9.715	-12			-139.367	-45			-140.555	6
4.617	-5			9.975	-13			-139.329	-44			-140.459	5
4.636	-4			10.205	-12			-139.329	-43			-140.455	4
4.728	-3			10.634	-13			-139.037	-44			-140.432	3
4.946	-2			10.708	-12			-138.995	-45			-140.413	2
5.112	-1			10.935	-13			-138.973	-44			-140.399	3
5.117	-2			11.107	-14			-138.815	-45			-140.397	2
5.521	-3			11.162	-15			-138.513	-44			-140.008	1
5.593	-4			11.165	-16			-138.497	-43			-140.003	2
5.621	-3			11.58	-15			-138.436	-44			-140.001	1
6.045	-2			11.716	-16			-138.393	-45			-139.993	2
6.648	-3			12.094	-15			-138.393	-46			-139.954	1
7.11	-2			12.578	-16			-138.357	-47			-139.882	2
7.501	-1			12.707	-17			-138.038	-48			-139.874	3
7.585	-2			12.994	-18			-137.992	-49			-139.515	2
7.604	-3			13.295	-17			-137.979	-50			-139.497	1
7.965	-4			13.62	-18			-137.973	-51			-139.464	2
8.085	-3			13.655	-19			-137.959	-50			-139.449	3
8.086	-2			13.729	-20			-137.927	-49			-139.447	4
8.099	-3			14.152	-21			-137.719	-50			-138.978	5
8.209	-4			14.155	-22			-137.531	-49			-138.97	4
8.478	-3			14.194	-23			-137.512	-50			-138.96	5
9.026	-4			14.578	-24			-137.467	-51			-138.914	4
9.066	-5			14.593	-25			-137.416	-52			-138.905	3
9.126	-4			14.828	-26			-137.34	-51			-138.881	4
9.332	-5			15.054	-25			-136.955	-50			-138.868	3
9.469	-4			15.08	-26			-136.878	-49			-138.867	2
9.621	-3			15.103	-27			-136.801	-48			-138.851	3
9.644	-2			15.31	-26			-136.52	-49			-138.799	4
9.656	-3			15.537	-27			-136.412	-48			-138.648	5
9.669	-4			15.618	-28			-136.401	-47			-138.637	4
9.711	-5			15.687	-29			-136.387	-48			-138.574	5
10.172	-4			16.022	-28			-136.382	-49			-138.566	6
10.505	-3			16.126	-27			-136.033	-50			-138.501	7
10.595	-2			16.56	-28			-135.966	-49			-138.431	6
10.734	-1			16.604	-29			-135.951	-48			-138.366	5
11.01	0			16.697	-30			-135.899	-47			-138.038	4
11.037	1			16.981	-31			-135.863	-46			-137.924	3
11.073	2			17.021	-32			-135.839	-47			-137.922	4
11.077	3			17.025	-31			-135.584	-46			-137.914	5
11.101	2			17.092	-32			-135.531	-47			-137.866	6
11.166	3			17.096	-33			-135.512	-46			-137.56	7
11.213	2			17.128	-34			-135.509	-47			-137.473	8
11.527	1			17.476	-33			-135.479	-46			-137.472	9
11.546	2			17.632	-32			-135.475	-45			-137.469	8
11.557	1			18.179	-33			-135.461	-44			-137.468	9
11.66	0			18.578	-34			-135.45	-45			-137.045	10
12.026	-1			18.659	-33			-135.012	-44			-136.983	9
12.126	0			19.003	-34			-134.985	-43			-136.937	8
12.148	1			19.073	-33			-134.966	-44			-136.913	7
12.172	0			19.096	-32			-134.965	-43			-136.834	8
12.436	-1			19.342	-31			-134.93	-44			-136.616	7
12.508	0			19.524	-30			-134.738	-43			-136.511	6
12.591	1			19.528	-29			-134.563	-44			-136.479	7
12.957	2			19.557	-28			-134.519	-43			-136.473	6
13.14	3			19.557	-29			-134.516	-42			-136.468	7
13.59	4			19.573	-28			-134.507	-41			-136.369	6
13.604	5			19.681	-27			-134.488	-40			-136.152	7
13.637	4			19.717	-28			-134.447	-41			-136.022	6
14.098	3			19.988	-27			-134.431	-42			-135.994	5
14.164	4			20.003	-26			-134.301	-41			-135.929	6
14.481	5			20.11	-27			-134.016	-42			-135.899	5
14.552	4			20.136	-26			-134.004	-43			-135.533	6
14.552	5			20.155	-27			-134	-44			-135.506	7
14.605	6			20.471	-28			-133.996	-43			-135.493	6
15.499	5			20.633	-27			-133.983	-42			-135.481	7
15.633	6			20.692	-28			-133.955	-41			-135.48	8
15.651	7			21.001	-27			-133.939	-40			-135.471	9
16.001	6			21.173	-28			-133.934	-39			-135.46	8
16.079	5			21.18	-29			-133.934	-38			-135.451	7
16.09	6			21.204	-30			-133.919	-39			-135.45	8
16.098	5			21.469	-29			-133.909	-38			-135.436	9
16.14	6			21.758	-30			-133.559	-37			-135.436	8
16.547	5			22.077	-29			-133.52	-38			-135.397	9
16.604	6			22.109	-28			-133.486	-39			-135.086	8
16.62	7			22.146	-29			-133.472	-40			-135.059	7
16.731	8			22.525	-30			-133.416	-41			-135.007	8
17.083	9			22.609	-29			-133.411	-40			-134.983	9
17.183	10			22.631	-30			-132.979	-39			-134.966	10
17.406	9			22.749	-29			-132.948	-40			-134.931	11
17.657	8			23.068	-30			-132.946	-39			-134.793	10
18.141	9			23.108	-29			-132.924	-38			-134.742	11
18.165	10			23.385	-28			-132.891	-39			-134.742	12
18.455	9			23.614	-27			-132.577	-40			-134.6	13
18.588	10			23.622	-26			-132.519	-39			-134.53	14
18.62	11			23.662	-25			-132.472	-40			-134.417	13
19.032	12			23.741	-26			-132.442	-41			-134.333	14
19.704	11			23.772	-27			-132.416	-42			-134.327	13
19.737	10			24.117	-28			-132.179	-41			-134.154	14
19.988	11			24.587	-29			-132.045	-40			-134.061	13
20.192	10			24.641	-28			-132.045	-39			-134.04	12
20.554	9			24.828	-27			-132.008	-40			-134.025	13
21.095	10			25.032	-28			-131.979	-41			-133.991	12
21.5	11			25.107	-29			-131.973	-42			-133.991	13
21.535	12			25.171	-30			-131.953	-41			-133.967	14
22.038	13			25.485	-29			-131.919	-42			-133.945	15
22.596	12			25.547	-30			-131.888	-43			-133.486	14
22.654	13			25.634	-31			-131.869	-42			-133.476	13
22.685	12			25.643	-32			-131.856	-43			-133.44	14
23.104	13			25.944	-31			-131.844	-44			-133.265	13
23.108	12			26.254	-32			-131.804	-43			-132.966	12
23.117	11			26.628	-33			-131.617	-44			-132.951	11
23.521	12			26.63	-34			-131.542	-43			-132.92	12
23.586	13			27.097	-33			-131.457	-44			-132.695	13
23.599	14			27.14	-34			-131.444	-45			-132.503	12
23.615	13			27.246	-35			-131.435	-46			-132.501	11
24.064	14			27.57	-36			-131.425	-47			-132.472	10
24.206	13			27.633	-35			-131.409	-46			-132.419	11
24.448	12			28	-36			-130.999	-47			-132.418	12
25.037	11			28.16	-37			-130.989	-46			-132.365	13
25.041	12			29.004	-38			-130.986	-45			-132.08	14
25.091	13			29.054	-39			-130.985	-46			-132.058	13
25.144	12			29.129	-38			-130.974	-47			-132.036	12
25.178	13			29.935	-37			-130.922	-48			-131.922	13
25.474	14			30.604	-38			-130.863	-49			-131.917	12
25.613	13			30.612	-39			-130.851	-50			-131.723	11
25.694	14			30.694	-38			-130.851	-51			-131.479	12
26.015	15			30.761	-37			-130.627	-50			-131.478	11
26.022	16			30.918	-36			-130.569	-51			-131.387	10
26.144	17			31.505	-35			-130.519	-50			-131.344	11
26.202	16			31.585	-36			-130.504	-49			-131.107	10
27.092	15			31.596	-37			-130.481	-50			-131.017	11
27.568	16			31.97	-36			-130.42	-49			-131.016	12
27.605	15			32.106	-37			-130.339	-50			-130.915	11
27.611	16			32.152	-36			-130.032	-51			-130.623	10
28.158	15			32.605	-37			-129.984	-50			-130.534	9
28.206	16			32.646	-36			-129.963	-49			-130.52	10
28.246	17			32.665	-35			-129.682	-48			-130.491	11
28.454	18			32.753	-36			-129.581	-47			-130.49	10
28.595	19			32.981	-35			-129.522	-48			-130.479	9
28.603	20			33.017	-36			-129.515	-47			-130.464	8
28.608	19			33.2	-35			-129.507	-46			-130.431	7
28.613	20			33.208	-36			-129.449	-45			-130.373	8
28.624	21			33.574	-35			-129.449	-44			-130.371	9
29.025	20			33.596	-34			-129.436	-45			-130.35	8
29.157	21			33.62	-35			-129.405	-44			-130.316	9
29.992	20			33.985	-36			-129.372	-43			-130.245	10
30.066	19			33.991	-37			-129.313	-44			-130.056	9
30.069	18			34.041	-36			-129.13	-45			-130.002	8
30.097	19			34.164	-37			-129.054	-44			-129.929	9
30.134	20			34.491	-36			-129.049	-45			-129.929	10
30.189	21			34.546	-37			-128.932	-46			-129.927	9
30.518	22			34.568	-36			-128.931	-47			-129.84	10
30.691	21			35.003	-37			-128.887	-48			-129.623	9
30.701	22			35.079	-36			-128.887	-49			-129.569	10
30.718	21			35.501	-35			-128.642	-50			-129.55	9
30.745	22			35.508	-34			-128.533	-51			-129.532	10
31.133	23			35.588	-33			-128.52	-52			-129.472	9
31.462	24			35.615	-34			-128.511	-53			-129.359	8
31.516	25			35.668	-35			-128.464	-54			-129.355	7
31.621	26			35.965	-34			-128.418	-55			-129.291	6
31.623	25			36.002	-33			-128.353	-56			-129.291	5
31.638	24			36.141	-32			-128.046	-57			-129.248	6
32.123	23			36.151	-33			-128.032	-58			-129.05	7
32.219	22			36.587	-34			-127.967	-57			-128.984	8
32.496	21			36.608	-35			-127.936	-56			-128.934	7
32.597	22			36.62	-34			-127.917	-57			-128.871	6
32.933	23			36.631	-33			-127.912	-58			-128.871	5
33.134	24			36.67	-34			-127.634	-57			-128.798	6
33.154	25			36.729	-35			-127.565	-56			-128.639	5
33.567	26			37.003	-36			-127.554	-55			-128.585	4
33.606	27			37.046	-37			-127.533	-56			-128.524	3
34.004	26			37.05	-38			-127.477	-55			-128.523	4
34.075	25			37.16	-39			-127.473	-54			-128.514	5
34.129	26			37.579	-40			-127.435	-53			-128.484	4
34.196	25			37.61	-39			-127.045	-52			-128.483	3
34.649	26			37.636	-40			-127.003	-53			-128.46	4
35.046	25			37.75	-39			-126.94	-54			-128.408	5
35.184	26			38.126	-38			-126.89	-55			-128.021	6
35.587	27			38.15	-39			-126.643	-54			-128.017	7
36.205	28			38.569	-40			-126.635	-55			-128.005	8
36.239	29			39.107	-39			-126.43	-56			-128.003	7
37.037	28			39.178	-38			-126.422	-55			-127.978	8
37.419	29			39.639	-39			-126.401	-56			-127.752	9
37.723	30			39.737	-38			-126.146	-55			-127.63	10
38.177	29			39.949	-37			-126.099	-54			-127.574	11
38.549	30			39.991	-38			-125.975	-53			-127.509	10
38.636	31			39.995	-39			-125.934	-54			-127.501	11
38.639	32			40.087	-38			-125.859	-53			-127.467	12
38.674	33			40.192	-39			-125.482	-52			-127.415	11
39.02	32			40.371	-40			-125.468	-53			-127.011	12
39.127	33			40.566	-39			-125.388	-52			-127.005	11
39.619	34			40.603	-40			-125.376	-51			-126.958	12
39.641	35			40.723	-41			-124.985	-50			-126.94	11
39.69	34			40.774	-40			-124.977	-49			-126.938	10
39.903	33			41.026	-39			-124.898	-48			-126.874	9
40.083	32			41.087	-38			-124.891	-47			-126.707	8
40.106	33			41.575	-37			-124.833	-48			-126.588	7
40.579	32			42.025	-36			-124.831	-47			-126.506	8
40.63	31			42.087	-37			-124.729	-46			-126.486	9
40.653	32			42.138	-38			-124.482	-45			-126.478	10
40.703	31			42.533	-39			-124.472	-44			-126.449	9
40.768	32			42.546	-40			-124.439	-43			-126.431	10
41.138	33			42.96	-41			-124.019	-42			-126.412	9
41.146	32			43.028	-40			-124.016	-43			-126.412	8
41.221	33			43.083	-39			-124	-44			-126.38	9
41.379	34			43.168	-40			-123.967	-43			-126.311	8
41.707	35			43.487	-41			-123.937	-42			-126.286	9
41.885	36			43.545	-40			-123.937	-41			-126.022	8
42.018	37			43.578	-41			-123.511	-40			-125.986	9
42.099	38			43.579	-40			-123.496	-41			-125.966	8
42.484	37			43.619	-39			-123.494	-42			-125.956	7
42.529	36			43.972	-40			-123.48	-41			-125.788	6
42.539	35			44.046	-39			-123.452	-42			-125.563	7
42.919	34			44.086	-40			-123.422	-43			-125.395	8
43.012	35			44.211	-41			-123.381	-42			-125.361	7
43.456	34			44.604	-40			-123.366	-43			-125.359	8
43.637	35			44.951	-39			-123.366	-44			-125.051	9
44.12	36			45.102	-38			-123.328	-45			-125.014	8
44.186	37			45.203	-39			-123.126	-46			-124.992	7
44.519	36			45.388	-40			-122.974	-47			-124.991	6
44.975	35			45.572	-39			-122.613	-48			-124.909	7
45.058	36			45.764	-40			-122.531	-49			-124.892	8
45.167	35			46.009	-39			-122.518	-48			-124.886	9
45.563	34			46.075	-40			-122.477	-49			-124.85	10
45.58	35			46.143	-41			-122.437	-50			-124.724	9
45.684	34			46.221	-42			-122.365	-51			-124.512	10
46.045	35			46.591	-43			-121.97	-50			-124.472	11
46.063	36			46.635	-42			-121.942	-49			-124.468	12
46.124	37			46.694	-41			-121.93	-50			-124.35	11
46.369	38			46.885	-42			-121.923	-49			-124.096	12
46.546	39			47.086	-41			-121.565	-50			-124.031	13
46.554	40			47.177	-42			-121.517	-49			-124.021	14
46.672	41			47.57	-41			-121.506	-48			-124.009	13
46.805	40			47.692	-42			-121.47	-49			-124.006	14
47.083	41			47.806	-41			-121.072	-48			-124.001	15
47.103	42			48.162	-42			-121.031	-47			-123.911	14
47.538	43			48.533	-43			-121.016	-48			-123.624	15
47.54	42			48.539	-42			-121.014	-49			-123.519	14
47.604	41			48.582	-43			-120.917	-48			-123.503	15
48.126	42			48.615	-42			-120.466	-47			-123.5	16
48.424	43			48.677	-43			-120.407	-46			-123.487	17
48.612	44			49.084	-44			-120.258	-45			-123.479	18
48.715	45			49.086	-45			-120.013	-46			-123.453	19
48.94	46			49.152	-44			-119.812	-47			-123.391	20
48.974	47			49.721	-45			-119.795	-46			-123.373	19
49.469	48			50.045	-44			-119.732	-45			-123.341	20
49.575	49			50.091	-43			-119.536	-44			-123.285	21
49.624	48			50.162	-44			-119.474	-43			-122.991	22
50.024	47			50.415	-45			-119.441	-44			-122.982	23
50.42	48			50.44	-44			-119.363	-43			-122.976	24
50.957	47			50.511	-43			-119.362	-44			-122.94	25
51.006	48			50.593	-44			-119.362	-45			-122.838	26
51.076	47			51.022	-45			-119.118	-46			-122.624	25
51.085	48			51.577	-44			-119.08	-47			-122.553	26
51.107	49			51.611	-43			-118.981	-46			-122.512	27
51.111	50			51.632	-42			-118.911	-45			-122.485	28
51.136	51			52.086	-41			-118.878	-44			-122.475	27
51.137	52			52.146	-42			-118.594	-43			-122.43	28
51.536	53			52.174	-41			-118.493	-44			-122.394	29
51.586	54			52.471	-42			-118.491	-43			-122.384	28
51.685	55			52.737	-43			-118.474	-44			-122.372	27
51.703	56			53.125	-44			-118.41	-45			-122.36	28
51.732	55			53.147	-45			-118.156	-44			-122.321	29
52.084	56			53.148	-44			-118.095	-43			-122.08	30
52.086	57			53.167	-45			-118.036	-42			-122.019	31
52.207	56			53.617	-46			-118.013	-41			-121.97	30
52.502	57			53.656	-45			-117.755	-40			-121.947	29
52.559	58			53.866	-46			-117.673	-41			-121.92	28
52.569	57			53.941	-45			-117.499	-42			-121.906	27
52.596	56			54.086	-44			-117.48	-43			-121.887	26
52.608	57			54.104	-45			-117.456	-42			-121.565	27
52.619	56			54.228	-46			-117.449	-43			-121.524	26
52.664	55			54.427	-47			-117.066	-42			-121.434	25
52.92	56			54.683	-46			-117.011	-41			-121.432	26
53.032	57			55.071	-45			-117.005	-42			-121.289	25
53.036	58			55.511	-44			-116.952	-43			-121.066	26
53.097	57			55.58	-45			-116.864	-42			-121.01	25
53.109	58			55.631	-44			-116.859	-43			-120.943	26
53.138	59			55.641	-45			-116.497	-42			-120.91	25
53.246	60			55.645	-44			-116.435	-43			-120.472	26
53.461	61			55.667	-43			-116.135	-44			-120.47	27
53.586	62			55.671	-42			-116.125	-45			-120.419	26
53.604	63			55.688	-41			-115.987	-44			-120.394	25
53.628	64			55.945	-40			-115.987	-43			-120.118	26
53.633	65			55.987	-41			-115.985	-42			-120.118	27
53.95	66			56.025	-40			-115.939	-41			-120.04	26
54.155	67			56.071	-41			-115.898	-40			-120.007	25
54.211	68			56.603	-42			-115.787	-41			-119.995	26
54.53	69			56.682	-41			-115.646	-42			-119.486	25
54.737	70			57.072	-42			-115.089	-41			-119.434	24
55.137	71			57.081	-43			-114.999	-40			-119.434	23
55.153	72			57.599	-42			-114.959	-41			-119.403	24
55.267	73			57.659	-41			-114.911	-40			-119.352	25
55.4	74			58.059	-42			-114.667	-39			-119.348	26
55.57	75			58.074	-43			-114.522	-40			-119.021	25
56.124	76			58.144	-44			-114.446	-39			-119.021	24
56.306	77			58.152	-45			-114.418	-38			-118.912	25
56.483	78			58.223	-46			-114.004	-39			-118.895	24
56.575	77			58.887	-45			-113.999	-40			-118.474	23
56.581	78			59.009	-46			-113.957	-41			-118.435	22
57.031	77			59.455	-45			-113.956	-42			-118.053	21
57.105	78			59.613	-44			-113.454	-43			-118.003	22
57.544	79			59.631	-43			-113.448	-44			-117.982	23
57.63	80			59.677	-44			-113.032	-45			-117.961	22
57.649	81			59.678	-45			-113.02	-46			-117.952	23
58.022	80			59.732	-44			-112.858	-47			-117.52	22
58.089	79			60.021	-45			-112.555	-46			-117.466	23
58.092	80			60.098	-44			-112.408	-45			-117.42	22
58.529	81			60.135	-45			-112.114	-44			-117.406	21
59.015	82			60.138	-44			-111.99	-43			-117.39	22
59.091	83			60.187	-45			-111.945	-44			-117.353	23
59.521	82			60.25	-44			-111.914	-43			-117.314	24
59.558	83			60.634	-43			-111.897	-42			-117.066	25
59.679	84			60.682	-42			-111.654	-43			-116.967	24
59.683	85			60.827	-43			-111.628	-42			-116.936	25
59.69	84			61.057	-42			-111.514	-41			-116.922	26
59.748	83			61.085	-43			-111.508	-42			-116.922	27
60.016	84			61.102	-42			-111.486	-43			-116.922	26
60.035	83			61.135	-41			-111.479	-42			-116.771	27
60.081	84			61.388	-42			-111.294	-41			-116.608	28
60.119	85			61.503	-43			-111.099	-42			-116.6	27
60.133	86			61.604	-44			-111.005	-41			-116.577	26
60.552	87			62.14	-45			-110.977	-42			-116.566	27
60.623	88			62.545	-44			-110.941	-43			-116.522	28
61.079	87			63.091	-45			-110.827	-42			-116.509	29
61.114	86			63.127	-46			-110.827	-41			-116.445	28
61.136	87			63.471	-45			-110.577	-40			-116.404	29
61.417	88			63.51	-44			-110.46	-39			-116.404	30
61.482	89			63.573	-45			-110.447	-40			-116.02	31
61.565	90			63.627	-46			-110.402	-39			-116.018	30
61.614	89			64.127	-47			-110.048	-40			-116.017	29
61.78	88			64.151	-48			-110.015	-39			-116.015	28
62.001	87			64.494	-47			-110.015	-40			-116.003	27
62.04	88			64.587	-46			-109.986	-41			-116.001	26
62.08	89			64.593	-45			-109.965	-40			-115.992	25
62.082	88			64.63	-44			-109.956	-41			-115.97	24
62.121	89			64.686	-43			-109.856	-42			-115.946	23
62.603	88			64.769	-42			-109.447	-43			-115.935	24
62.641	87			64.975	-43			-109.425	-42			-115.715	25
62.67	86			64.979	-42			-109.42	-41			-115.562	26
62.673	85			65.093	-41			-109.401	-40			-115.511	27
63.022	84			65.123	-42			-109.02	-41			-115.484	28
63.382	85			65.553	-41			-108.996	-40			-115.478	29
63.575	86			65.981	-42			-108.992	-41			-115.425	28
63.593	87			65.991	-41			-108.958	-42			-115.425	27
63.669	88			66.059	-42			-108.954	-41			-115.415	28
63.737	87			66.11	-41			-108.94	-40			-115.319	27
64.124	88			66.152	-42			-108.921	-41			-115.01	26
64.151	87			66.206	-41			-108.914	-42			-114.988	25
64.153	88			66.411	-40			-108.638	-41			-114.936	24
64.176	87			66.469	-41			-108.561	-40			-114.932	25
64.226	86			66.644	-40			-108.542	-41			-114.918	24
64.553	87			67.031	-39			-108.504	-42			-114.881	23
64.599	86			67.035	-38			-108.453	-43			-114.579	24
64.622	85			67.043	-39			-108.407	-42			-114.545	23
64.657	84			67.103	-40			-108.057	-41			-114.498	22
64.72	83			67.117	-41			-108.049	-42			-114.496	21
65.141	84			67.184	-40			-108.013	-43			-114.452	22
65.576	85			67.361	-41			-107.986	-42			-114.443	21
65.579	86			67.425	-42			-107.967	-41			-114.443	20
65.65	85			67.483	-43			-107.958	-40			-114.385	19
66.125	84			67.808	-42			-107.955	-41			-114.063	18
66.462	85			67.887	-41			-107.902	-40			-113.875	17
66.637	86			68.063	-40			-107.583	-41			-113.504	18
66.639	85			68.08	-41			-107.552	-40			-113.477	17
67.029	86			68.082	-42			-107.511	-39			-113.024	18
67.103	87			68.198	-43			-107.484	-40			-113.008	19
67.112	86			68.224	-44			-107.453	-39			-112.995	20
67.204	87			68.52	-45			-107.45	-38			-112.63	19
67.544	86			68.561	-44			-107.328	-39			-112.57	18
67.995	85			68.567	-43			-107.041	-38			-112.549	19
68.005	86			68.669	-44			-106.999	-37			-112.499	18
68.594	85			69.035	-43			-106.968	-36			-112.459	19
68.611	86			69.053	-42			-106.96	-37			-112.44	18
68.663	87			69.121	-41			-106.949	-38			-111.981	17
68.681	88			69.125	-42			-106.924	-39			-111.955	16
68.948	89			69.129	-43			-106.8	-38			-111.945	15
68.971	90			69.572	-42			-106.624	-39			-111.938	14
68.99	89			69.588	-41			-106.582	-38			-111.932	15
69.029	90			69.631	-40			-106.529	-37			-111.59	14
69.055	89			69.988	-41			-106.507	-38			-111.541	15
69.125	90			70.033	-42			-106.456	-37			-111.503	16
69.142	91			70.1	-41			-106.396	-38			-111.455	15
69.552	92			70.162	-40			-106.062	-39			-111.395	14
70.142	93			70.17	-41			-105.984	-38			-111.299	13
70.729	92			71.083	-40			-105.976	-39			-111.02	14
70.988	93			71.151	-39			-105.973	-38			-111.014	15
71.057	94			71.621	-40			-105.947	-39			-110.918	14
71.143	93			71.978	-41			-105.905	-38			-110.918	13
71.173	94			72.023	-42			-105.546	-37			-110.527	12
71.984	95			72.104	-41			-105.494	-36			-110.513	13
72.062	96			72.198	-40			-105.427	-35			-110.461	12
72.096	97			72.514	-41			-105.411	-36			-110.434	11
72.101	98			72.618	-40			-105.403	-35			-110.426	10
72.115	99			72.687	-41			-105.046	-36			-110.426	9
72.159	98			72.967	-42			-105.016	-35			-110.019	8
72.195	99			73.011	-41			-104.994	-36			-110.015	9
72.663	100			73.172	-40			-104.993	-35			-110.006	8
73.076	101			73.592	-39			-104.978	-36			-110.006	9
73.15	100			73.597	-38			-104.969	-35			-109.972	10
73.566	101			73.61	-39			-104.953	-34			-109.948	11
73.628	102			73.614	-40			-104.948	-33			-109.862	10
73.662	101			73.666	-41			-104.936	-32			-109.602	9
73.71	102			73.928	-40			-104.667	-31			-109.517	8
73.973	103			74.121	-41			-104.665	-32			-109.503	7
74.025	102			74.596	-40			-104.531	-31			-109.488	6
74.048	101			74.6	-39			-104.511	-30			-109.458	7
74.075	102			74.639	-38			-104.448	-29			-109.406	8
74.13	103			74.652	-39			-104.409	-30			-109.384	9
74.229	104			74.659	-40			-104.022	-31			-109.38	10
74.476	103			74.687	-41			-103.999	-30			-109.044	9
74.489	102			75.135	-42			-103.977	-29			-109.028	8
74.572	101			75.566	-41			-103.97	-28			-109.025	7
74.594	102			75.941	-40			-103.854	-27			-109.009	8
74.724	101			75.95	-39			-103.537	-26			-109.006	9
74.831	102			76.027	-38			-103.488	-27			-108.967	10
75.123	103			76.586	-37			-103.417	-28			-108.903	11
75.138	102			76.626	-38			-103.06	-27			-108.862	10
75.604	103			76.639	-37			-102.979	-26			-108.83	11
75.656	102			76.993	-36			-102.964	-27			-108.612	10
76.09	103			77.159	-35			-102.939	-26			-108.609	9
76.122	104			77.211	-36			-102.909	-27			-108.51	8
76.216	105			77.348	-35			-102.906	-26			-108.487	9
76.569	106			77.388	-36			-102.9	-27			-108.465	10
76.641	105			77.532	-37			-102.843	-26			-108.286	9
76.727	106			77.579	-38			-102.798	-25			-108.034	8
77.043	107			77.621	-39			-102.798	-24			-107.981	9
77.055	108			77.627	-40			-102.52	-23			-107.857	8
77.068	109			78.001	-39			-102.513	-24			-107.831	9
77.132	108			78.005	-40			-102.428	-23			-107.523	8
77.132	109			78.036	-39			-102.428	-22			-107.439	9
77.522	108			78.102	-38			-102.346	-23			-107	8
77.725	109			78.115	-39			-102.346	-24			-106.962	9
77.91	110			78.151	-38			-102.227	-25			-106.961	10
78.012	111			78.182	-37			-102.208	-26			-106.889	11
78.207	112			78.212	-36			-102.031	-27			-106.87	12
78.34	111			78.594	-37			-101.967	-26			-106.762	13
78.344	112			78.615	-38			-101.942	-27			-106.616	12
78.451	111			78.949	-37			-101.85	-28			-106.574	13
78.488	112			78.998	-38			-101.691	-27			-106.541	12
78.508	113			79.051	-37			-101.472	-28			-106.537	13
78.599	112			79.584	-36			-101.436	-29			-106.522	12
78.658	111			79.622	-35			-101.429	-30			-106.46	11
79.002	110			79.693	-36			-101.004	-31			-106.288	10
79.034	111			79.699	-37			-100.927	-30			-106.025	9
79.109	112			79.962	-38			-100.856	-29			-105.97	10
79.155	113			80.029	-39			-100.532	-28			-105.927	9
79.589	114			80.079	-40			-100.529	-29			-105.901	10
79.635	115			80.136	-39			-100.435	-30			-105.897	9
79.645	114			80.488	-38			-100.142	-29			-105.835	8
79.971	113			81.104	-39			-100.098	-28			-105.835	7
79.996	112			81.111	-40			-100.004	-27			-105.794	6
80.034	113			81.134	-41			-99.947	-26			-105.482	5
80.035	114			81.197	-40			-99.937	-25			-105.427	4
80.217	115			81.258	-39			-99.866	-24			-105.366	3
80.571	116			81.411	-38			-99.866	-23			-105.366	2
80.623	115			81.545	-37			-99.834	-22			-105.224	3
81.159	116			81.593	-36			-99.834	-21			-105.179	4
81.169	117			81.659	-35			-99.597	-20			-105.064	3
81.199	118			82.11	-34			-99.538	-19			-105.046	2
81.432	117			82.597	-35			-99.536	-20			-105.031	1
81.588	118			82.646	-36			-99.516	-19			-105.015	0
81.618	117			82.651	-35			-99.463	-18			-104.99	1
81.638	116			82.969	-34			-99.461	-17			-104.905	0
81.657	115			83.124	-35			-99.438	-18			-104.557	1
81.704	116			83.265	-34			-99.435	-19			-104.553	2
81.975	117			83.497	-33			-99.065	-20			-104.517	3
82.18	116			83.503	-32			-99.053	-19			-104.493	2
82.433	117			83.581	-31			-98.995	-18			-104.483	3
82.434	116			83.624	-32			-98.922	-19			-104.457	4
82.547	117			83.974	-31			-98.866	-18			-104.454	5
82.602	116			84.106	-32			-98.526	-19			-104.401	4
82.653	115			84.483	-33			-98.508	-20			-104.392	5
82.698	114			84.509	-34			-98.445	-21			-104.362	6
82.969	115			84.579	-35			-98.43	-22			-104.101	7
83.085	116			84.655	-34			-98.324	-21			-104.084	8
83.092	117			84.655	-35			-98.092	-22			-104.068	9
83.308	116			85.038	-34			-98.034	-23			-104.013	8
83.539	115			85.083	-33			-97.984	-24			-104.002	9
83.555	114			85.109	-34			-97.922	-25			-103.994	10
83.805	113			85.159	-33			-97.908	-24			-103.89	11
84.058	114			85.576	-32			-97.885	-23			-103.881	10
84.124	115			85.605	-31			-97.882	-22			-103.826	9
84.203	116			85.629	-32			-97.844	-21			-103.551	8
84.257	115			85.65	-33			-97.844	-20			-103.491	9
84.684	114			85.681	-34			-97.755	-21			-103.471	10
84.736	113			85.993	-33			-97.751	-20			-103.254	11
85.103	114			86.053	-34			-97.579	-21			-103.057	12
85.108	113			86.107	-33			-97.515	-20			-102.901	11
85.131	114			86.122	-32			-97.456	-19			-102.879	12
85.149	113			86.477	-31			-97.123	-20			-102.879	13
85.177	112			86.58	-30			-97.002	-19			-102.828	14
85.213	113			86.602	-29			-96.969	-20			-102.733	13
85.295	112			86.663	-28			-96.963	-19			-102.548	14
85.395	113			86.729	-27			-96.951	-18			-102.521	13
85.58	114			86.946	-28			-96.918	-19			-102.465	14
85.641	113			87.073	-27			-96.892	-20			-102.448	13
85.743	114			87.111	-28			-96.512	-19			-102.418	14
86.075	113			87.142	-27			-96.455	-20			-102.137	15
86.088	114			87.155	-26			-96.43	-21			-101.951	14
86.133	115			87.182	-25			-96.363	-20			-101.942	13
86.134	116			87.2	-26			-95.979	-19			-101.88	12
86.135	117			87.212	-25			-95.664	-18			-101.823	13
86.143	118			87.434	-26			-95.605	-19			-101.823	14
86.167	117			87.609	-27			-95.531	-18			-101.533	15
86.217	118			87.641	-28			-95.496	-19			-101.532	14
86.602	119			88.048	-29			-95.378	-20			-101.453	15
86.682	120			88.169	-28			-95.01	-19			-101.435	14
86.817	121			88.229	-29			-95.003	-18			-101.413	13
86.832	122			88.245	-30			-94.977	-19			-101.325	12
87.074	123			88.549	-31			-94.958	-18			-101.071	11
87.19	124			88.564	-32			-94.949	-19			-101.025	10
87.241	123			88.592	-33			-94.644	-20			-101	9
87.466	122			88.756	-32			-94.55	-19			-100.999	10
87.86	121			89.008	-31			-94.527	-18			-100.875	9
88.57	122			89.1	-32			-94.426	-19			-100.861	10
88.629	123			89.163	-31			-94.426	-20			-100.861	9
89.443	122			89.499	-32			-94.399	-19			-100.621	10
89.716	123			89.613	-33			-94.341	-20			-100.541	9
90.004	124			89.669	-32			-94.069	-19			-100.525	10
90.037	125			89.97	-31			-94.02	-20			-100.503	9
90.158	126			89.994	-30			-94.014	-21			-100.458	10
90.375	125			90.001	-31			-94	-22			-100.046	11
90.604	126			90.027	-30			-93.985	-21			-100	10
91.01	125			90.094	-31			-93.983	-22			-99.895	9
91.091	124			90.509	-30			-93.97	-21			-99.859	8
91.119	125			90.51	-29			-93.863	-22			-99.545	9
91.122	126			90.547	-28			-93.841	-23			-99.452	10
91.502	127			90.61	-27			-93.841	-24			-99.445	9
91.631	126			90.636	-26			-93.604	-23			-99.402	8
91.973	125			90.687	-27			-93.514	-22			-99.402	7
91.995	126			90.714	-26			-93.424	-23			-99.4	6
91.999	127			90.958	-27			-93.422	-24			-99.328	5
92.011	128			91.558	-28			-93.321	-25			-99.328	4
92.128	127			91.619	-27			-93.116	-24			-99.251	3
92.22	128			91.74	-28			-93.036	-23			-99.075	4
92.337	127			92.068	-29			-93.034	-24			-99.003	3
92.529	128			92.078	-28			-93.03	-23			-98.973	2
92.674	129			92.095	-29			-93.025	-24			-98.969	1
92.762	128			92.202	-30			-92.961	-23			-98.955	2
92.972	127			92.569	-31			-92.94	-22			-98.945	3
93.104	126			92.571	-32			-92.573	-21			-98.924	2
93.144	125			92.58	-31			-92.47	-20			-98.921	3
93.167	124			92.756	-30			-92.465	-19			-98.59	2
93.235	125			93.151	-29			-92.094	-20			-98.537	1
93.458	126			93.189	-28			-92.076	-19			-98.527	2
93.593	125			93.194	-29			-92.048	-20			-98.497	3
93.611	124			93.518	-28			-92.011	-19			-98.429	2
93.743	123			94.084	-29			-91.945	-20			-97.974	1
93.99	124			94.13	-28			-91.918	-21			-97.886	0
94	123			94.225	-27			-91.827	-20			-97.866	-1
94.135	122			94.418	-28			-91.702	-19			-97.866	-2
94.144	123			94.612	-29			-91.571	-18			-97.496	-1
94.147	124			94.674	-30			-91.505	-17			-97.481	0
94.197	123			95.033	-31			-91.496	-16			-97.466	1
94.578	122			95.103	-32			-91.461	-17			-97.463	2
94.591	121			95.116	-31			-91.404	-16			-97.42	3
94.637	122			95.164	-30			-91.404	-15			-97.391	2
94.647	121			95.187	-29			-91.262	-16			-97.097	1
94.806	122			95.237	-28			-91.065	-17			-97.065	0
95.054	121			95.705	-27			-91.006	-18			-97.008	-1
95.197	120			96.054	-28			-91	-19			-96.988	0
95.607	119			96.128	-27			-90.904	-20			-96.942	-1
95.611	120			96.315	-26			-90.654	-19			-96.937	-2
95.672	121			96.515	-27			-90.477	-20			-96.93	-3
96.033	122			97.105	-26			-90.156	-19			-96.913	-2
96.062	123			97.119	-27			-90	-20			-96.89	-3
96.116	124			97.16	-26			-89.996	-19			-96.808	-2
96.218	123			97.187	-27			-89.914	-20			-96.552	-1
96.52	124			97.194	-26			-89.861	-19			-96.52	-2
97.021	125			97.493	-25			-89.575	-18			-96.469	-1
97.058	124			97.6	-24			-89.53	-19			-96.215	-2
97.212	123			97.609	-23			-88.987	-18			-95.964	-1
97.266	122			97.654	-24			-88.95	-17			-95.937	-2
97.323	123			97.941	-23			-88.94	-16			-95.633	-3
97.562	124			98.114	-24			-88.913	-17			-95.562	-2
97.643	125			98.15	-25			-88.876	-18			-95.509	-3
98.103	124			98.193	-26			-88.781	-19			-95.476	-2
98.187	125			98.317	-27			-88.569	-18			-95.441	-1
98.367	126			98.496	-28			-88.55	-19			-95.431	-2
98.478	127			98.602	-27			-88.543	-18			-95.367	-1
98.497	126			98.661	-26			-88.017	-17			-95.013	-2
98.592	127			98.677	-25			-87.993	-18			-94.983	-3
98.598	128			98.678	-24			-87.987	-19			-94.916	-2
98.941	129			98.704	-23			-87.882	-20			-94.531	-1
98.987	130			98.773	-22			-87.855	-19			-94.474	0
98.992	129			99.155	-23			-87.746	-20			-94.408	-1
99.023	130			99.566	-24			-87.449	-19			-94.407	-2
99.1	129			99.606	-23			-87.436	-20			-94.358	-3
99.161	128			100.052	-24			-87.434	-19			-94.012	-4
99.458	129			100.1	-23			-87.432	-18			-93.986	-5
99.497	130			100.164	-24			-87.422	-17			-93.986	-4
99.551	129			100.339	-23			-87.358	-16			-93.971	-5
99.618	130			100.645	-22			-87.047	-17			-93.91	-4
99.634	131			100.672	-21			-87.005	-18			-93.52	-5
99.989	130			100.679	-22			-86.973	-17			-93.515	-6
100.097	131			100.683	-21			-86.913	-16			-93.494	-7
100.102	132			100.725	-20			-86.887	-17			-93.485	-6
100.146	133			101.105	-21			-86.854	-16			-93.474	-5
100.42	134			101.109	-20			-86.626	-15			-93.467	-4
100.51	135			101.11	-21			-86.579	-14			-93.46	-3
100.557	134			101.135	-20			-86.502	-13			-93.068	-4
100.597	135			101.515	-21			-86.499	-14			-92.972	-5
100.611	136			101.572	-22			-86.44	-15			-92.966	-6
100.64	135			102.09	-23			-86.424	-16			-92.965	-7
100.657	136			102.119	-24			-86.029	-15			-92.961	-8
100.692	137			102.136	-23			-86.02	-14			-92.949	-9
101.019	138			102.181	-22			-86.016	-13			-92.864	-8
101.071	137			102.191	-21			-86.013	-14			-92.832	-7
101.143	138			102.483	-22			-86.01	-15			-92.821	-8
101.586	139			102.595	-21			-85.998	-14			-92.792	-7
101.668	138			102.666	-22			-85.984	-15			-92.792	-6
102.195	139			102.729	-21			-85.939	-14			-92.625	-7
102.585	140			103.15	-20			-85.925	-13			-92.545	-6
102.615	139			103.606	-21			-85.925	-12			-92.519	-5
102.627	138			103.612	-22			-85.907	-11			-92.485	-6
103.041	137			104.07	-23			-85.898	-10			-92.469	-7
103.16	138			104.093	-22			-85.816	-11			-92.443	-8
103.2	139			104.558	-23			-85.546	-12			-92.418	-7
103.202	140			105.021	-22			-85.488	-11			-92.413	-8
103.505	141			105.084	-21			-85.481	-10			-92.064	-7
103.59	142			105.087	-22			-85.454	-9			-92.056	-6
103.597	141			105.094	-21			-85.396	-8			-92.017	-5
104.089	142			105.108	-22			-85.071	-7			-92.015	-4
104.578	143			105.119	-23			-85.013	-8			-92.011	-5
104.605	144			105.551	-22			-85.005	-9			-91.998	-6
104.627	143			105.66	-21			-84.954	-8			-91.99	-5
104.678	144			105.67	-20			-84.92	-7			-91.989	-6
105.083	143			106.075	-19			-84.868	-6			-91.948	-5
105.135	142			106.126	-20			-84.867	-5			-91.944	-4
105.159	141			106.132	-21			-84.567	-4			-91.917	-5
105.543	140			106.173	-22			-84.438	-5			-91.02	-6
105.548	139			106.263	-21			-84.429	-6			-90.994	-7
105.592	140			106.54	-20			-84.401	-7			-90.973	-8
105.761	139			106.552	-19			-84.371	-8			-90.972	-9
106.006	140			106.678	-20			-84.353	-7			-90.959	-8
106.011	141			106.758	-21			-84.344	-6			-90.959	-7
106.023	140			106.981	-20			-84.065	-5			-90.894	-6
106.064	139			106.988	-19			-84.062	-4			-90.878	-7
106.09	140			107.087	-20			-84.061	-3			-90.497	-8
106.097	139			107.089	-21			-83.993	-4			-90.497	-7
106.66	138			107.094	-22			-83.988	-3			-90.432	-8
106.706	139			107.095	-21			-83.946	-4			-90.432	-9
106.984	140			107.119	-20			-83.946	-5			-90.432	-10
107.117	139			107.121	-21			-83.73	-4			-90.388	-9
107.126	138			107.134	-22			-83.582	-5			-90.15	-8
107.13	139			107.15	-23			-83.557	-6			-90.053	-7
107.172	138			107.304	-24			-83.533	-7			-89.989	-6
107.476	139			108.053	-25			-83.427	-8			-89.987	-7
107.519	140			108.141	-26			-83.361	-9			-89.98	-6
107.642	141			108.155	-27			-83.293	-8			-89.917	-7
107.648	142			108.431	-28			-83.015	-7			-89.829	-8
107.731	143			108.549	-29			-82.999	-8			-89.52	-7
108.141	142			108.56	-30			-82.985	-9			-89.494	-8
108.15	143			108.562	-29			-82.976	-10			-89.488	-9
108.451	144			108.737	-28			-82.947	-9			-89.482	-10
108.556	143			109.098	-29			-82.934	-8			-89.453	-9
108.569	142			109.607	-28			-82.884	-7			-89.448	-8
108.728	141			109.65	-27			-82.755	-8			-89.393	-9
109.01	142			109.905	-26			-82.64	-7			-89.036	-10
109.011	143			110.022	-25			-82.528	-8			-88.975	-11
109.087	142			110.12	-24			-82.525	-7			-88.94	-12
109.088	143			110.203	-25			-82.517	-8			-88.924	-11
109.581	144			110.494	-26			-82.415	-9			-88.875	-10
110.072	145			110.579	-27			-82.383	-8			-88.722	-9
110.091	146			110.61	-28			-82.364	-9			-88.451	-10
110.104	147			111.019	-27			-82.274	-8			-88.445	-9
110.117	148			111.534	-28			-81.941	-7			-88.433	-8
110.147	149			111.569	-27			-81.929	-8			-88.07	-9
110.166	148			111.619	-26			-81.833	-9			-88.009	-10
110.188	149			111.661	-27			-81.833	-10			-87.99	-9
110.567	148			111.751	-26			-81.618	-9			-87.965	-10
110.594	149			112.106	-25			-81.553	-8			-87.901	-9
110.686	148			112.416	-26			-81.471	-9			-87.885	-8
110.719	147			112.499	-27			-81.062	-8			-87.553	-9
111.109	146			112.568	-26			-81.009	-9			-87.531	-8
111.118	145			112.583	-25			-81.005	-8			-87.508	-9
111.147	144			112.603	-26			-80.707	-7			-87.506	-10
111.566	143			112.734	-27			-80.702	-8			-87.455	-9
111.611	144			112.786	-28			-80.567	-9			-87.435	-10
111.616	145			113.001	-27			-80.487	-8			-87.384	-11
111.641	146			113.062	-28			-80.453	-9			-87.059	-10
111.737	147			113.167	-29			-80.414	-8			-87.034	-9
112.004	148			113.236	-30			-80.387	-9			-87.022	-8
112.086	147			113.241	-31			-80.249	-10			-86.966	-9
112.243	148			113.436	-30			-80.121	-11			-86.943	-10
112.381	147			113.655	-31			-80.008	-10			-86.913	-11
112.568	148			113.668	-32			-80	-9			-86.909	-12
112.717	147			114.68	-33			-79.995	-8			-86.566	-11
113.103	146			114.701	-34			-79.965	-9			-86.51	-10
113.131	147			115.17	-35			-79.925	-10			-86.504	-11
113.497	148			115.317	-34			-79.903	-11			-86.444	-10
113.517	149			115.549	-35			-79.577	-10			-86.428	-11
113.614	150			115.671	-36			-79.526	-9			-86.428	-10
113.687	151			116.124	-35			-79.509	-8			-85.995	-9
114.016	152			116.181	-34			-79.474	-7			-85.977	-8
114.095	151			116.648	-33			-79.097	-8			-85.976	-7
114.478	150			116.652	-32			-79.005	-7			-85.848	-8
114.505	151			116.671	-31			-78.987	-8			-85.56	-9
114.531	152			116.936	-30			-78.941	-7			-85.544	-10
114.686	151			117.11	-31			-78.91	-8			-85.512	-11
114.96	152			117.16	-30			-78.908	-9			-85.49	-12
115.004	151			117.603	-31			-78.895	-8			-85.464	-13
115.095	152			117.954	-32			-78.884	-7			-85.413	-14
115.149	151			118.006	-31			-78.846	-8			-85.404	-15
115.505	152			118.168	-32			-78.829	-7			-85.125	-16
115.571	151			118.479	-33			-78.807	-8			-85.103	-15
115.6	152			118.503	-34			-78.778	-9			-85.032	-16
115.61	153			118.528	-35			-78.545	-8			-84.982	-17
115.677	152			118.593	-36			-78.522	-9			-84.951	-16
115.685	151			118.624	-35			-78.494	-10			-84.538	-17
115.92	150			118.647	-36			-78.475	-11			-84.504	-18
116.161	151			118.733	-35			-78.001	-10			-84.491	-17
116.52	152			119.553	-34			-77.989	-9			-84.466	-18
116.577	153			119.583	-35			-77.981	-10			-84.395	-19
116.58	152			119.65	-36			-77.957	-9			-84.381	-20
116.619	151			119.709	-37			-77.955	-8			-84.053	-21
116.65	152			120.068	-38			-77.767	-7			-84.041	-22
116.957	153			120.083	-39			-77.536	-8			-84.01	-23
117.065	154			121.068	-38			-77.498	-9			-83.998	-24
117.291	153			121.159	-39			-77.474	-8			-83.995	-23
117.588	154			121.208	-38			-77.458	-7			-83.982	-22
117.637	153			121.214	-39			-77.417	-6			-83.979	-23
117.971	154			121.235	-38			-77.247	-5			-83.952	-24
118.141	155			121.573	-39			-77.01	-4			-83.943	-23
118.143	154			121.586	-40			-76.997	-5			-83.586	-22
118.619	155			121.593	-41			-76.955	-6			-83.582	-23
118.636	156			121.655	-40			-76.943	-7			-83.537	-22
118.681	155			121.894	-41			-76.532	-8			-83.478	-23
118.724	156			122	-40			-76.503	-9			-83.477	-22
119.105	155			122.006	-41			-76.369	-8			-83.474	-21
119.202	154			122.135	-40			-76.175	-7			-83.457	-20
119.211	155			122.588	-41			-76.054	-6			-83.437	-19
119.42	156			122.638	-42			-76.002	-7			-83.359	-20
119.563	157			122.781	-41			-76	-6			-83.08	-21
119.593	158			122.842	-42			-76	-7			-82.951	-20
119.632	159			123.079	-43			-75.614	-6			-82.894	-21
119.806	160			123.184	-42			-75.515	-7			-82.581	-22
120.071	161			123.476	-41			-75.495	-6			-82.547	-23
120.079	162			123.497	-40			-75.487	-5			-82.546	-22
120.084	163			123.512	-39			-74.98	-6			-82.524	-23
120.142	164			123.601	-40			-74.94	-7			-82.348	-22
120.509	165			123.608	-41			-74.895	-6			-82.249	-21
120.513	164			123.644	-40			-74.893	-5			-82.087	-20
120.523	165			123.762	-39			-74.643	-4			-82.054	-19
120.584	164			124.103	-40			-74.636	-3			-82.043	-18
120.59	163			124.135	-39			-74.463	-2			-82.007	-17
120.604	164			124.503	-40			-74.451	-3			-81.986	-16
120.695	165			124.516	-41			-74.31	-4			-81.984	-15
120.958	166			124.597	-42			-74.127	-3			-81.94	-16
121.058	167			124.622	-41			-74.03	-4			-81.498	-15
121.129	166			125.01	-40			-73.996	-5			-81.492	-16
121.13	165			125.061	-41			-73.965	-6			-81.465	-15
121.164	164			125.071	-40			-73.962	-5			-81.455	-16
121.204	163			125.095	-41			-73.949	-4			-81.289	-15
121.241	162			125.105	-40			-73.88	-5			-80.97	-14
121.57	163			125.105	-41			-73.502	-4			-80.968	-15
121.572	162			125.153	-40			-73.468	-5			-80.96	-14
121.593	163			125.514	-41			-73.35	-4			-80.935	-13
121.61	162			125.649	-42			-73.03	-5			-80.933	-12
121.699	163			125.659	-41			-73.019	-4			-80.859	-11
121.992	162			126.038	-42			-72.99	-5			-80.822	-12
122.125	163			126.189	-43			-72.955	-4			-80.822	-13
122.133	164			126.501	-42			-72.951	-5			-80.541	-12
122.202	163			126.605	-43			-72.895	-6			-80.533	-11
122.266	164			126.633	-42			-72.528	-5			-80.49	-10
122.48	163			126.694	-41			-72.143	-6			-80.474	-11
122.563	162			126.995	-42			-72.05	-7			-80.46	-10
122.568	163			127.027	-43			-71.968	-6			-80.381	-11
122.575	164			127.478	-42			-71.957	-5			-80.33	-10
122.589	165			127.496	-41			-71.951	-6			-80.056	-9
122.885	164			127.516	-42			-71.924	-5			-80.028	-10
123.511	165			127.539	-43			-71.902	-4			-79.951	-11
123.55	164			127.578	-42			-71.779	-5			-79.915	-10
123.71	163			127.62	-41			-71.649	-6			-79.907	-11
124.025	162			127.72	-42			-71.597	-5			-79.905	-12
124.041	163			127.99	-41			-71.518	-4			-79.864	-13
124.043	164			127.995	-42			-71.509	-3			-79.831	-14
124.089	165			128.089	-43			-71.489	-4			-79.821	-15
124.092	166			128.096	-42			-71.394	-5			-79.721	-14
124.123	167			128.517	-43			-71.109	-4			-79.477	-13
124.158	168			129.025	-44			-71.027	-5			-79.457	-12
124.175	169			129.146	-43			-71.013	-4			-79.332	-13
124.507	170			129.153	-42			-70.98	-3			-79.012	-14
124.606	169			129.172	-41			-70.906	-4			-78.987	-15
124.648	168			129.471	-40			-70.906	-5			-78.986	-16
124.65	169			129.515	-41			-70.47	-4			-78.985	-17
124.669	170			129.644	-40			-70.461	-5			-78.973	-16
125.034	169			130.013	-39			-70.454	-6			-78.944	-17
125.088	170			130.102	-40			-70.432	-5			-78.914	-16
125.639	171			130.138	-39			-70.425	-4			-78.507	-17
125.964	172			130.511	-40			-70.417	-3			-78.5	-16
126.203	171			130.588	-41			-70.395	-4			-78.457	-15
126.426	172			131.083	-40			-70.376	-3			-77.97	-16
126.598	171			131.564	-41			-70.326	-2			-77.935	-17
126.636	172			131.635	-40			-70.072	-3			-77.913	-18
126.794	173			131.654	-41			-70.049	-2			-77.571	-17
127.024	172			131.701	-40			-70.04	-3			-77.531	-16
127.025	173			132.006	-41			-70.011	-4			-77.509	-15
127.037	174			132.079	-42			-70.011	-3			-77.461	-14
127.091	173			132.092	-43			-70.001	-2			-77.428	-13
127.493	172			132.107	-44			-69.976	-1			-77.41	-12
127.563	171			132.131	-43			-69.971	0			-77.406	-11
127.637	170			132.574	-44			-69.96	-1			-77.312	-12
128.062	169			132.577	-43			-69.84	-2			-77.037	-13
128.068	168			133.041	-44			-69.475	-1			-77.03	-12
128.132	167			133.085	-45			-69.471	0			-76.998	-13
128.148	166			133.102	-46			-69.44	-1			-76.994	-14
128.229	165			133.539	-47			-69.437	-2			-76.961	-15
128.295	166			133.573	-46			-69.419	-1			-76.941	-16
128.439	165			133.578	-47			-69.411	0			-76.929	-15
128.654	166			133.623	-46			-69.348	1			-76.899	-16
129.061	167			134.158	-45			-69.021	2			-76.538	-17
129.069	168			134.206	-46			-69.012	1			-76.46	-18
129.08	167			134.729	-45			-68.904	0			-76.403	-17
129.13	168			134.988	-44			-68.899	-1			-76.385	-16
129.139	169			135.013	-43			-68.561	0			-76.119	-15
129.15	170			135.062	-42			-68.494	1			-76.068	-14
129.153	169			135.103	-43			-68.474	2			-76.018	-13
129.156	170			135.411	-42			-68.388	1			-76.017	-12
129.234	169			135.665	-43			-67.974	2			-75.994	-11
129.521	170			135.772	-44			-67.957	1			-75.918	-12
129.663	169			136.029	-43			-67.927	2			-75.888	-13
130.104	168			136.173	-42			-67.554	3			-75.833	-14
130.129	169			136.19	-41			-67.522	2			-75.607	-15
130.615	168			136.472	-40			-67.51	1			-75.534	-16
130.616	169			136.533	-41			-67.496	0			-75.488	-17
130.643	168			136.647	-42			-67.485	-1			-75.415	-16
130.709	167			136.995	-43			-67.455	0			-75.374	-17
130.991	168			137.082	-42			-67.013	-1			-75.361	-16
131.12	169			137.389	-41			-66.912	-2			-74.955	-15
131.298	168			137.41	-42			-66.806	-1			-74.935	-14
131.494	169			137.516	-41			-66.635	0			-74.617	-13
131.5	170			137.699	-42			-66.54	1			-74.605	-12
132.166	169			137.944	-41			-66.528	0			-74.571	-13
132.445	168			138.057	-40			-66.053	1			-74.505	-12
132.48	167			138.066	-41			-66.033	2			-74.454	-11
132.49	166			138.075	-42			-66.03	3			-74.454	-10
132.493	167			138.106	-41			-66.024	4			-74.438	-9
132.601	168			138.123	-42			-65.566	3			-74.437	-8
132.612	169			138.542	-41			-65.553	2			-74.133	-7
132.612	170			138.62	-40			-65.518	1			-74.02	-6
132.663	171			138.628	-41			-65.007	0			-73.984	-5
132.695	172			138.723	-42			-64.993	1			-73.977	-6
132.882	173			138.988	-41			-64.946	0			-73.977	-7
133.002	172			139.104	-40			-64.918	-1			-73.932	-8
133.06	173			139.492	-39			-64.909	-2			-73.489	-7
133.079	172			139.529	-40			-64.885	-3			-73.459	-6
133.113	173			139.537	-41			-64.878	-2			-73.443	-7
133.232	174			139.615	-42			-64.394	-1			-73.439	-8
133.255	175			139.622	-41			-64.375	-2			-73.411	-7
133.261	176			139.623	-42			-64.354	-3			-72.962	-6
133.583	177			139.696	-41			-64.349	-2			-72.893	-7
133.584	176			140.107	-40			-64.343	-1			-72.507	-6
133.631	175			140.122	-41			-64.337	-2			-72.506	-7
134.011	176			140.135	-42			-64.033	-1			-72.478	-8
134.186	175			140.146	-41			-64.007	0			-72.471	-9
134.28	174			140.196	-42			-63.989	1			-72.441	-10
134.567	173			140.312	-41			-63.881	2			-72.406	-9
134.611	174			140.6	-40			-63.571	1			-72.383	-8
135.047	175			140.616	-39			-63.521	2			-72.369	-7
135.077	176			140.622	-38			-63.491	3			-72.297	-6
135.218	177			140.904	-37			-63.459	4			-72.068	-7
135.592	178			141.02	-36			-63.406	3			-71.933	-6
135.741	177			141.078	-37			-63.369	4			-71.85	-7
136.129	178			141.467	-38			-63.328	5			-71.732	-8
136.144	179			141.597	-39			-63.036	4			-71.72	-9
136.222	180			141.597	-38			-63.018	5			-71.559	-10
136.616	181			141.685	-37			-62.999	6			-71.523	-11
136.621	180			142.152	-38			-62.992	5			-71.521	-12
136.724	179			142.511	-39			-62.987	4			-71.515	-11
137.015	180			142.572	-40			-62.986	5			-71.487	-10
137.022	181			142.581	-39			-62.957	4			-71.485	-11
137.038	180			142.659	-40			-62.87	5			-71.478	-10
137.048	179			142.702	-39			-62.866	4			-71.452	-9
137.106	180			143.023	-40			-62.446	5			-71.039	-8
137.136	181			143.047	-39			-62.378	4			-71.007	-7
137.172	182			143.144	-38			-62.261	5			-70.994	-6
137.179	181			143.159	-37			-62.067	4			-70.735	-5
137.526	180			143.218	-36			-62.037	5			-70.6	-6
137.549	179			143.709	-35			-62.033	4			-70.527	-5
137.968	180			143.93	-34			-61.993	5			-70.515	-6
138.017	181			143.996	-35			-61.986	6			-70.444	-5
138.121	182			144.061	-36			-61.89	5			-70.362	-6
138.153	183			144.071	-35			-61.582	4			-70.213	-7
138.207	184			144.1	-36			-61.566	5			-70.024	-6
138.554	183			144.123	-35			-61.529	4			-69.991	-5
138.59	184			144.997	-36			-61.491	3			-69.948	-4
138.614	185			145.062	-37			-61.463	2			-69.938	-3
138.615	184			145.154	-38			-61.42	1			-69.937	-2
138.625	183			145.617	-39			-61.367	0			-69.864	-3
138.96	182			145.632	-40			-61.26	1			-69.864	-4
139.11	183			145.954	-41			-61.066	2			-69.807	-3
139.352	184			146.008	-42			-61.038	3			-69.717	-4
139.433	185			146.027	-43			-61.03	4			-69.537	-3
139.462	184			146.448	-42			-60.997	5			-69.496	-2
139.518	185			146.5	-43			-60.988	4			-69.47	-3
139.563	184			146.535	-44			-60.982	5			-69.467	-2
139.581	183			146.645	-45			-60.836	4			-69.438	-3
139.613	184			146.999	-46			-60.664	5			-69.399	-4
139.633	183			147.083	-47			-60.535	6			-69.365	-5
139.655	184			147.148	-46			-60.509	5			-69.107	-6
139.662	183			147.393	-45			-60.496	4			-69.062	-7
139.998	182			147.59	-46			-60.473	3			-69.052	-6
140.13	181			147.608	-45			-60.472	2			-69.047	-5
140.289	182			147.61	-46			-60.447	3			-68.922	-6
140.516	181			147.975	-45			-60.431	2			-68.843	-7
140.563	180			148.024	-46			-60.421	1			-68.551	-6
140.666	179			148.087	-47			-60.405	0			-68.493	-5
140.745	180			148.467	-48			-60.372	-1			-68.49	-6
140.981	179			148.612	-47			-60.372	-2			-68.487	-5
141.028	180			148.618	-48			-60.361	-1			-68.469	-4
141.111	181			148.709	-49			-60.089	0			-68.053	-5
141.12	182			149.109	-48			-60.011	1			-68.027	-4
141.167	183			149.14	-49			-59.947	2			-67.963	-3
141.611	184			149.506	-48			-59.932	3			-67.939	-4
141.723	185			149.569	-49			-59.897	4			-67.929	-3
141.977	186			149.624	-48			-59.894	3			-67.924	-4
142.088	187			149.662	-47			-59.872	2			-67.475	-3
142.189	188			149.746	-46			-59.872	1			-67.42	-4
142.627	189			149.976	-45			-59.493	2			-67.118	-3
142.632	190			150.104	-44			-59.49	3			-67.11	-2
143	189			150.175	-45			-59.458	2			-67.034	-3
143.099	188			150.265	-46			-59.397	1			-67.027	-4
143.109	187			150.587	-47			-59.022	0			-66.978	-5
143.147	188			150.645	-48			-59.003	1			-66.917	-4
143.221	189			150.762	-49			-58.995	2			-66.915	-3
143.51	188			151.036	-50			-58.98	1			-66.876	-4
143.53	187			151.479	-49			-58.922	2			-66.876	-5
143.595	186			151.618	-50			-58.922	3			-66.84	-4
143.636	185			152.067	-49			-58.908	2			-66.518	-5
143.937	184			152.081	-50			-58.746	3			-66.45	-4
144.026	185			152.106	-49			-58.57	2			-66.424	-3
144.124	186			152.134	-50			-58.453	1			-66.417	-2
144.141	185			152.137	-49			-58.431	2			-66.361	-3
144.18	184			152.172	-48			-58.091	3			-66.334	-4
144.382	185			152.433	-47			-58.02	4			-66.081	-3
144.497	186			153.155	-48			-58.007	5			-66.077	-4
145.053	187			153.195	-47			-58.004	4			-65.941	-3
145.133	188			153.52	-48			-58.002	3			-65.938	-4
145.61	187			153.555	-47			-57.957	2			-65.934	-3
145.632	188			153.628	-46			-57.924	3			-65.499	-2
145.658	189			153.641	-47			-57.916	2			-65.464	-3
146.023	190			154.029	-46			-57.911	3			-65.462	-4
146.521	189			154.136	-47			-57.642	2			-65.061	-3
146.556	188			154.146	-48			-57.523	3			-64.998	-2
147.464	187			154.453	-49			-57.503	4			-64.985	-1
147.594	188			154.493	-48			-57.455	5			-64.984	-2
147.628	187			154.55	-47			-57.427	6			-64.975	-1
147.725	186			154.586	-46			-57.427	7			-64.971	0
147.969	187			154.603	-47			-57.427	8			-64.931	-1
148.014	186			154.63	-48			-57.374	7			-64.882	-2
148.06	185			154.642	-47			-56.916	8			-64.494	-3
148.082	184			155.097	-46			-56.833	9			-64.454	-4
148.12	183			155.136	-47			-56.833	10			-64.451	-5
148.217	184			155.158	-46			-56.825	9			-64.338	-6
148.551	183			155.522	-47			-56.814	8			-64.321	-7
148.752	182			155.546	-48			-56.522	9			-63.973	-6
148.907	181			155.613	-49			-56.507	10			-63.47	-5
149.227	180			155.644	-50			-56.483	9			-63.416	-6
149.481	181			155.78	-49			-56.46	8			-63.376	-5
149.604	182			156.101	-50			-56.179	9			-63.321	-6
149.622	183			156.132	-49			-56.037	8			-62.995	-7
150.081	182			156.171	-48			-56.009	9			-62.983	-8
150.09	181			156.744	-49			-55.985	8			-62.958	-9
150.112	182			156.857	-50			-55.948	9			-62.925	-8
150.194	183			157.055	-51			-55.944	10			-62.901	-7
150.23	184			157.068	-50			-55.904	9			-62.555	-6
150.459	185			157.181	-49			-55.517	8			-62.501	-7
150.537	184			157.535	-48			-55.474	9			-62.464	-6
150.563	183			157.622	-47			-55.385	10			-62.372	-7
150.594	184			157.628	-48			-55.385	11			-62.333	-8
150.622	183			158.123	-47			-55.348	10			-62.051	-9
150.636	182			158.482	-46			-55.001	11			-62.032	-10
150.925	181			158.525	-47			-54.996	12			-61.989	-11
151.087	180			158.774	-46			-54.969	11			-61.979	-10
151.115	179			158.784	-45			-54.944	12			-61.977	-9
151.154	180			159.193	-44			-54.941	13			-61.972	-10
151.172	179			159.451	-43			-54.941	14			-61.971	-11
151.553	178			159.488	-44			-54.928	15			-61.934	-12
151.658	177			159.543	-45			-54.892	16			-61.776	-13
151.724	178			159.649	-46			-54.891	17			-61.51	-12
152.035	177			160.083	-45			-54.891	18			-61.508	-11
152.063	178			160.146	-44			-54.711	19			-61.415	-10
152.103	179			160.512	-43			-54.566	18			-61.409	-9
152.122	180			160.547	-42			-54.56	19			-61.401	-8
152.673	181			160.61	-41			-54.375	20			-61.395	-7
153.243	180			160.656	-42			-54.331	19			-61.383	-6
153.547	179			161.02	-41			-54.308	20			-61.368	-7
153.606	178			161.039	-40			-54.012	19			-61.195	-6
153.74	177			161.105	-41			-53.946	18			-61.047	-5
154.118	176			161.541	-40			-53.926	19			-60.802	-4
154.533	175			161.589	-39			-53.82	20			-60.802	-3
154.593	176			161.637	-38			-53.82	21			-60.515	-4
154.676	175			161.666	-37			-53.642	20			-60.499	-3
154.687	176			161.92	-38			-53.606	19			-60.482	-2
154.962	177			161.994	-39			-53.596	20			-60.434	-1
154.968	178			162.112	-40			-53.596	21			-60.414	0
155.06	179			162.494	-41			-53.476	22			-60.332	1
155.105	180			162.645	-40			-53.44	21			-60.056	0
155.155	179			162.849	-39			-53.168	20			-60.039	1
155.166	178			163.102	-40			-53.062	19			-60.005	2
155.192	179			163.152	-39			-53.05	20			-60.003	3
155.512	180			163.176	-40			-53.02	19			-59.988	4
155.637	181			163.185	-39			-52.982	18			-59.941	3
155.778	182			163.57	-40			-52.942	19			-59.882	4
155.949	181			163.696	-41			-52.862	18			-59.882	5
155.952	180			163.961	-40			-52.819	19			-59.84	6
156.083	179			164.1	-39			-52.819	20			-59.724	7
156.131	180			164.132	-40			-52.673	19			-59.612	8
156.174	179			164.383	-41			-52.558	20			-59.492	7
156.517	178			164.544	-42			-52.434	19			-59.455	6
156.526	177			164.546	-41			-52.433	20			-59.093	7
156.552	178			164.571	-40			-52.055	21			-59.015	8
156.582	179			164.597	-39			-52.042	20			-59.008	9
156.61	178			164.628	-38			-52.038	19			-59.002	10
156.618	179			164.98	-37			-51.998	18			-58.968	9
156.691	180			164.995	-38			-51.98	17			-58.964	10
156.965	181			165.06	-37			-51.906	18			-58.958	11
157.224	182			165.392	-38			-51.89	17			-58.93	12
157.488	183			165.631	-37			-51.89	16			-58.885	13
157.586	184			165.67	-38			-51.549	17			-58.776	14
157.635	183			165.996	-39			-51.518	16			-58.583	15
157.982	182			166.042	-40			-51.466	15			-58.547	14
157.998	183			166.067	-39			-51.417	14			-58.546	15
158.094	182			166.089	-40			-51.213	15			-58.536	16
158.382	183			166.109	-41			-51.004	16			-58.507	15
158.447	184			166.152	-40			-50.905	15			-58.475	16
158.533	185			166.157	-41			-50.885	16			-58.422	15
158.586	184			166.46	-40			-50.842	15			-58.283	14
158.608	185			166.512	-39			-50.534	14			-58.165	13
158.698	184			167.052	-40			-50.453	15			-58.008	14
159.148	185			167.073	-41			-50.439	14			-57.978	13
159.693	186			167.153	-42			-50.324	15			-57.469	12
159.706	185			168.099	-43			-50.061	16			-57.011	13
159.935	186			168.118	-44			-50.055	17			-57	14
160.152	185			168.744	-43			-49.994	16			-56.965	13
160.173	186			168.75	-44			-49.993	17			-56.95	14
160.198	185			169.252	-43			-49.982	16			-56.921	15
160.534	184			169.54	-42			-49.894	15			-56.793	14
160.569	185			169.618	-41			-49.838	16			-56.496	15
161.025	184			169.673	-40			-49.838	17			-56.462	14
161.035	183			170.095	-41			-49.518	18			-56.461	13
161.049	184			170.102	-42			-49.517	17			-56.428	12
161.071	183			170.191	-43			-49.447	16			-56.401	13
161.235	182			170.497	-42			-49.436	15			-56.135	14
161.673	181			170.565	-43			-49.418	16			-56.046	13
161.988	182			170.645	-42			-49.336	17			-56.012	12
162.068	181			170.935	-43			-49.324	16			-56.004	11
162.555	180			170.994	-42			-49.038	15			-56.001	12
162.639	181			171	-41			-49.002	16			-55.968	13
162.67	180			171.194	-40			-48.964	15			-55.946	14
163.005	181			171.451	-41			-48.956	14			-55.885	15
163.158	182			171.619	-42			-48.94	15			-55.783	16
163.173	183			171.667	-41			-48.92	16			-55.657	17
163.567	184			171.708	-40			-48.904	17			-55.489	18
163.581	185			172.004	-39			-48.808	16			-55.485	19
163.632	186			172.007	-38			-48.636	17			-55.418	20
164.011	187			172.091	-39			-48.515	16			-55.415	21
164.114	188			172.301	-40			-48.487	15			-55.01	20
164.331	187			172.634	-41			-48.472	16			-55.001	21
164.451	188			172.651	-40			-48.457	15			-54.996	22
164.585	189			172.716	-39			-48.403	14			-54.966	21
164.612	188			172.717	-40			-48.403	13			-54.513	22
164.619	187			173.015	-41			-48.288	12			-54.496	21
164.623	188			173.068	-40			-48.018	11			-54.485	20
164.665	189			173.107	-39			-48.016	12			-54.136	19
165.017	190			173.136	-40			-47.91	13			-54.052	18
165.092	189			173.149	-39			-47.866	12			-54.04	17
165.17	188			173.265	-38			-47.522	11			-54.005	18
165.567	189			173.436	-39			-47.498	12			-53.964	19
165.95	188			173.515	-38			-47.476	11			-53.964	20
166.009	189			173.565	-37			-47.459	10			-53.927	19
166.058	190			173.587	-36			-47.455	9			-53.926	18
166.184	191			173.648	-35			-47.452	10			-53.901	17
166.463	192			173.651	-34			-46.988	11			-53.67	16
166.569	193			174.046	-33			-46.972	10			-53.599	15
167.069	194			174.119	-34			-46.877	11			-53.526	16
167.112	193			174.141	-35			-46.688	12			-53.518	17
167.116	194			175.612	-34			-46.536	13			-53.499	18
167.147	195			175.62	-35			-46.528	12			-53.368	17
167.15	196			176.09	-36			-46.528	11			-53.317	18
167.202	197			176.091	-37			-46.516	12			-53.065	19
167.321	196			176.118	-38			-46.502	13			-53.018	18
167.568	195			176.124	-37			-46.488	14			-52.978	19
167.638	196			176.167	-36			-46.476	13			-52.974	18
167.687	195			176.179	-35			-46.448	12			-52.848	17
168.083	196			176.194	-34			-46.417	13			-52.848	16
168.151	197			176.586	-35			-46.02	14			-52.647	15
168.154	196			176.588	-34			-45.975	13			-52.636	16
168.165	197			176.607	-33			-45.964	14			-52.562	15
168.227	196			176.638	-34			-45.947	13			-52.53	16
168.488	197			176.642	-35			-45.763	14			-52.511	15
168.505	196			176.739	-36			-45.575	15			-52.499	16
168.514	197			177.1	-37			-45.482	14			-52.49	17
168.586	196			177.142	-36			-45.467	15			-52.439	18
168.613	195			177.577	-37			-45.457	16			-52.418	19
168.681	194			177.683	-38			-45.411	17			-52.412	20
168.747	193			177.694	-39			-45.411	18			-52.378	19
169.198	194			177.7	-38			-45.05	19			-52.369	20
169.601	195			177.707	-37			-45.039	20			-52.349	19
169.614	194			178.019	-38			-45.02	21			-52.022	20
169.663	193			178.097	-37			-44.997	22			-51.999	19
169.769	194			178.21	-36			-44.976	21			-51.969	20
169.948	193			178.97	-37			-44.589	20			-51.945	19
170.081	194			179.1	-38			-44.544	19			-51.938	18
170.117	195			179.168	-39			-44.505	20			-51.932	17
170.119	194			179.184	-40			-44.469	19			-51.904	18
170.154	195			179.593	-39			-44.458	20			-51.532	19
170.436	194			180.055	-38			-44.373	21			-51.487	18
170.509	195			180.14	-37			-44.359	20			-51.472	17
170.598	194			180.58	-36			-44.175	19			-51.44	16
170.611	193			180.709	-37			-44.047	18			-51.412	15
170.625	192			180.774	-36			-44.04	17			-51.396	14
170.641	193			181.034	-35			-44.027	16			-51.306	15
170.666	194			181.095	-36			-44.02	17			-51.027	14
170.671	195			181.381	-35			-43.999	18			-50.985	15
171.084	194			181.594	-36			-43.991	17			-50.949	16
171.177	195			181.594	-37			-43.922	16			-50.83	17
171.539	196			181.616	-36			-43.907	17			-50.612	18
171.602	197			181.674	-37			-43.905	18			-50.541	17
171.606	196			181.716	-38			-43.894	17			-50.47	18
171.634	195			182.077	-37			-43.886	18			-50.431	17
172.098	194			182.119	-36			-43.699	17			-50.412	18
172.223	193			182.132	-35			-43.514	18			-50.129	19
172.461	194			182.138	-36			-43.399	19			-49.964	18
172.546	193			182.157	-37			-43.379	20			-49.916	17
172.583	194			182.166	-36			-43.08	19			-49.902	16
172.608	195			182.185	-35			-43.08	18			-49.863	15
172.645	196			182.522	-34			-43.003	17			-49.862	16
172.734	195			182.534	-33			-42.976	18			-49.516	17
173.095	194			182.626	-32			-42.968	17			-49.447	16
173.12	193			183.066	-33			-42.933	18			-49.44	15
173.149	192			183.074	-34			-42.559	19			-49.44	14
173.425	191			183.094	-35			-42.533	18			-49.319	13
173.441	190			183.104	-36			-42.53	17			-49.02	12
173.638	191			183.128	-37			-42.48	16			-49.009	13
173.689	190			183.466	-36			-42.465	17			-48.977	14
173.975	189			183.61	-35			-42.464	18			-48.854	13
174.093	190			183.619	-36			-42.408	17			-48.55	14
174.13	191			183.687	-37			-42.399	16			-48.51	15
174.159	192			183.724	-38			-42.353	15			-48.471	14
174.161	193			184.103	-39			-42.353	14			-48.47	15
174.18	192			184.106	-40			-42.333	15			-48.459	16
174.558	193			184.107	-39			-42.054	16			-48.419	15
174.612	192			184.111	-40			-42.033	17			-47.984	16
174.639	191			184.135	-41			-41.956	18			-47.941	17
174.647	190			184.388	-42			-41.951	17			-47.884	18
175.051	191			184.619	-43			-41.918	18			-47.493	17
175.151	190			184.639	-44			-41.549	17			-47.491	16
175.232	191			184.689	-45			-41.549	16			-47.486	15
175.253	190			184.935	-44			-41.526	17			-47.417	14
175.539	191			184.944	-43			-41.502	16			-47.358	13
175.545	190			184.971	-44			-41.488	17			-47.284	12
175.556	191			185.137	-43			-41.323	18			-47.141	13
175.789	190			185.236	-42			-41.284	17			-46.965	14
176.094	191			185.523	-43			-41.261	18			-46.469	15
176.135	190			185.617	-42			-41.261	19			-46.257	14
176.539	191			185.62	-43			-41.095	18			-46.058	15
176.585	192			185.725	-44			-41.045	17			-45.996	14
176.972	193			186.005	-45			-40.949	16			-45.992	15
177.092	192			186.026	-46			-40.916	15			-45.983	14
177.509	193			186.05	-47			-40.834	14			-45.592	13
177.526	192			186.688	-46			-40.625	13			-45.5	12
177.562	193			186.78	-45			-40.588	14			-45.497	11
177.608	194			187.101	-44			-40.543	13			-45.495	10
177.645	193			187.143	-45			-40.532	14			-45.437	9
177.967	194			187.276	-46			-40.465	15			-45.009	8
178.009	195			187.346	-45			-40.451	14			-45.006	9
178.02	196			187.524	-44			-40.447	13			-44.992	8
178.038	197			187.532	-43			-40.385	12			-44.976	9
178.137	198			187.642	-44			-40.385	11			-44.929	8
178.619	199			187.682	-43			-40.063	12			-44.915	7
178.68	200			187.703	-44			-40.053	11			-44.564	6
178.699	201			188.171	-43			-40.016	10			-44.502	5
179.097	202			188.226	-42			-39.869	9			-44.463	4
179.634	203			188.629	-41			-39.731	10			-44.457	3
179.651	202			188.644	-42			-39.521	11			-44.43	2
179.977	203			189.045	-43			-39.481	10			-44.41	1
180.021	202			189.108	-42			-39.42	11			-44.379	0
180.083	203			189.221	-41			-39.394	10			-44.379	-1
180.231	202			189.494	-40			-39.37	11			-44.284	-2
180.498	203			189.615	-39			-39.083	10			-43.99	-1
180.554	204			189.616	-38			-39.017	9			-43.966	0
180.56	203			189.68	-39			-38.973	8			-43.961	1
181.125	204			190.08	-40			-38.58	9			-43.942	2
181.145	205			190.093	-39			-38.556	10			-43.881	3
181.179	206			190.12	-38			-38.552	11			-43.864	2
181.355	207			190.126	-37			-38.511	10			-43.84	3
181.565	206			190.136	-36			-38.493	9			-43.84	4
181.703	207			190.474	-37			-38.491	10			-43.84	3
181.72	206			190.562	-38			-38.456	9			-43.572	2
182.461	205			190.716	-39			-38.368	10			-43.49	1
182.515	204			190.99	-40			-38.029	11			-43.397	0
182.522	205			191.018	-39			-38.007	10			-43.369	1
182.574	206			191.081	-40			-37.991	11			-43.237	2
182.683	207			191.101	-41			-37.928	12			-43.036	3
183.009	206			191.418	-42			-37.886	13			-43.035	2
183.022	205			191.602	-43			-37.554	14			-43	3
183.522	206			191.928	-42			-37.51	15			-42.472	4
183.598	207			192.431	-43			-37.495	14			-42.46	5
183.623	208			192.512	-44			-37.491	15			-42.4	6
183.703	207			192.607	-43			-37.485	16			-42.393	7
183.74	206			192.66	-44			-37.457	15			-42.244	6
183.996	205			192.694	-45			-37.444	14			-42.012	7
184.093	206			192.928	-44			-36.984	15			-41.998	6
184.109	205			192.967	-43			-36.975	16			-41.882	7
184.114	204			193.19	-44			-36.92	15			-41.882	8
184.135	205			193.389	-45			-36.55	14			-41.824	7
184.154	204			193.596	-46			-36.495	13			-41.824	6
184.179	203			193.679	-45			-36.477	12			-41.569	7
184.466	204			194.415	-44			-36.416	13			-41.513	6
184.567	205			194.621	-43			-36.394	12			-41.513	7
184.578	204			194.732	-42			-36.356	13			-41.414	8
184.605	203			195.157	-41			-36.356	14			-41.398	7
184.725	202			195.494	-42			-36.017	13			-41.388	8
184.732	203			195.694	-43			-35.973	14			-41.367	7
184.971	204			195.744	-44			-35.961	13			-41.362	6
185.099	203			195.94	-45			-35.955	12			-41.256	7
185.185	204			196.036	-46			-35.95	11			-41.023	8
185.456	203			196.111	-47			-35.934	10			-40.998	7
185.563	204			196.115	-46			-35.829	11			-40.989	6
185.653	205			196.175	-45			-35.491	10			-40.981	7
186.029	204			196.493	-46			-35.489	11			-40.579	6
186.075	205			196.595	-47			-35.471	12			-40.504	7
186.527	206			196.62	-48			-35.458	11			-40.496	6
186.578	205			196.63	-47			-35.44	12			-40.476	7
186.629	206			196.674	-46			-35.44	13			-40.422	6
186.641	205			197.086	-47			-35.359	14			-40.358	7
186.663	206			197.113	-46			-35.338	15			-40.344	6
186.695	207			198.107	-45			-35.04	16			-40.104	5
186.731	208			198.14	-46			-35.004	15			-40.056	6
186.996	207			198.163	-45			-34.994	14			-40.009	7
187.086	206			198.18	-44			-34.975	15			-40.008	8
187.198	207			198.521	-43			-34.973	14			-39.987	7
187.455	206			198.617	-42			-34.846	15			-39.945	8
187.575	207			198.973	-41			-34.838	14			-39.936	9
187.953	208			199.185	-42			-34.835	13			-39.568	8
188.101	207			199.604	-41			-34.593	12			-39.539	9
188.113	208			199.627	-40			-34.589	11			-39.482	8
188.125	209			199.627	-39			-34.505	10			-39.479	9
188.151	208			199.732	-40			-34.308	9			-39.47	10
188.172	207			199.942	-39			-34.087	10			-39.452	11
188.189	208			200.158	-40			-34.027	11			-39.449	12
188.567	209			200.216	-41			-33.987	10			-39.411	11
188.608	208			200.803	-40			-33.973	11			-39.39	10
188.938	207			201.017	-39			-33.95	10			-39.382	11
189.082	206			201.103	-40			-33.911	11			-39.381	10
189.487	207			201.139	-41			-33.908	12			-39.381	9
189.645	208			201.163	-42			-33.906	13			-39.381	10
189.673	207			201.545	-43			-33.892	12			-38.971	11
189.925	206			201.633	-42			-33.886	13			-38.911	10
189.966	205			201.789	-43			-33.78	14			-38.895	9
190.003	204			202.086	-44			-33.635	13			-38.864	10
190.085	203			202.094	-43			-33.516	12			-38.864	11
190.102	204			202.464	-42			-33.503	13			-38.542	10
190.124	205			202.623	-43			-33.467	14			-38.491	11
190.131	206			202.624	-42			-33.067	13			-38.402	10
190.146	207			203.046	-43			-33.012	14			-38.401	9
190.254	206			203.046	-42			-32.977	15			-38.333	10
190.484	207			203.076	-41			-32.933	16			-37.998	11
190.522	206			203.093	-42			-32.918	15			-37.986	10
190.636	205			203.632	-41			-32.854	16			-37.983	11
190.667	204			204.071	-40			-32.513	15			-37.968	12
190.979	203			204.636	-41			-32.488	14			-37.963	13
191.939	204			204.637	-42			-32.463	13			-37.886	14
192.098	203			204.996	-41			-32.429	12			-37.552	13
192.119	204			205.047	-40			-32.425	11			-37.537	14
192.127	203			205.405	-41			-32.399	10			-37.515	15
192.164	204			205.606	-40			-32.274	9			-37.502	14
192.174	205			205.678	-39			-32.198	8			-37.482	15
192.205	206			205.979	-38			-31.992	7			-37.386	16
192.225	205			205.982	-39			-31.984	8			-37.379	17
192.508	204			205.987	-38			-31.974	9			-37.189	16
192.657	203			206.185	-37			-31.961	8			-37.087	17
193.291	204			206.656	-36			-31.955	7			-37.025	18
193.45	205			207.001	-37			-31.941	8			-36.956	17
193.526	204			207.059	-38			-31.933	7			-36.956	16
193.543	203			207.135	-37			-31.906	8			-36.919	15
193.555	202			207.184	-38			-31.487	9			-36.88	14
193.56	203			207.385	-39			-31.467	8			-36.575	13
193.595	202			207.471	-38			-31.466	7			-36.541	12
193.633	201			207.505	-37			-31.464	6			-36.504	13
194.077	202			207.573	-36			-31.447	5			-36.271	12
194.107	203			207.625	-37			-31.417	6			-35.963	11
194.107	204			207.64	-38			-31.376	7			-35.887	10
194.151	203			207.646	-39			-31.102	6			-35.886	11
194.202	204			207.707	-40			-31.031	7			-35.885	10
194.281	203			207.83	-39			-30.968	6			-35.611	11
194.497	204			207.964	-38			-30.963	5			-35.577	12
194.793	203			207.993	-37			-30.961	6			-35.503	13
195.04	204			208.144	-38			-30.935	7			-35.502	14
195.077	203			208.146	-37			-30.573	6			-35.416	15
195.606	202			208.539	-38			-30.418	5			-35.363	16
195.631	201			208.603	-37			-30.394	4			-35.337	15
195.985	202			208.622	-38			-30.383	5			-35.164	16
196.043	201			209.035	-37			-30.353	4			-35.031	17
196.11	200			209.09	-36			-30.132	5			-35.014	18
196.161	199			209.092	-37			-30.061	4			-34.96	19
196.201	200			209.14	-38			-30.049	3			-34.922	18
196.541	199			209.622	-37			-29.945	4			-34.571	19
196.553	200			209.634	-38			-29.93	3			-34.569	20
196.757	201			209.782	-37			-29.633	2			-34.551	21
196.823	200			210.009	-36			-29.616	3			-34.535	20
197.105	199			210.017	-37			-29.536	4			-34.497	21
197.495	198			210.093	-36			-29.502	5			-34.048	22
197.551	197			210.135	-35			-29.493	6			-34.004	21
197.552	196			210.522	-34			-29.492	5			-33.989	22
197.686	197			210.697	-35			-29.49	4			-33.964	21
197.703	196			211.095	-36			-29.47	3			-33.735	22
198.009	195			211.145	-35			-29.433	4			-33.735	23
198.089	196			211.528	-34			-29.346	3			-33.629	24
198.206	195			211.538	-35			-29.013	2			-33.582	23
198.223	194			211.97	-36			-28.983	1			-33.508	22
198.433	195			212.049	-35			-28.957	2			-33.493	21
198.575	194			212.143	-36			-28.935	1			-33.47	20
198.614	195			212.517	-37			-28.572	2			-33.406	19
198.641	194			212.618	-36			-28.537	1			-33.136	20
198.655	195			212.619	-35			-28.52	0			-33.052	19
199.169	194			212.989	-36			-28.519	1			-33.044	18
199.411	193			213.122	-37			-28.474	2			-32.976	17
199.635	192			213.125	-38			-28.448	3			-32.959	16
199.637	193			213.128	-37			-28.419	2			-32.95	15
200.022	192			213.227	-38			-28.387	3			-32.933	16
200.103	193			213.559	-39			-28.102	2			-32.551	15
200.113	192			213.618	-40			-28.041	3			-32.542	14
200.167	193			213.764	-39			-28.039	2			-32.509	13
200.172	192			213.969	-38			-28.02	1			-32.484	12
200.562	191			214.061	-39			-27.974	0			-32.418	13
200.589	190			214.062	-38			-27.963	-1			-32.405	12
200.63	191			214.079	-37			-27.949	0			-32.371	11
200.659	190			214.094	-36			-27.897	-1			-32.036	10
201.078	191			214.231	-37			-27.852	0			-31.887	9
[truncated: 6,273 more rows]

## Sheet: Figure S4
Figure S4a					Figure S4b					Figure S4c					Figure S4d
Time (ms)	Good (Spike / s)	Bad (Spike / s)			Time (ms)	Good (Spike / s)	Bad (Spike / s)			Time (ms)	Good (Spike / s)	Bad (Spike / s)			Time (ms)	Good (Spike / s)	Bad (Spike / s)
-195	64.6947	66.9321			-195	51.2888	51.8711			-195	86.2432	85.3838			-195	39.5379	40.187
-185	65.5293	66.4277			-185	52.2576	51.3202			-185	87.1584	84.7623			-185	39.1279	40.3223
-175	65.8903	65.8072			-175	51.1723	51.9761			-175	87.1075	85.3632			-175	40.4503	40.0478
-165	66.1981	65.495			-165	48.2803	50.336			-165	87.4005	85.0617			-165	41.1008	41.0469
-155	66.8566	65.4911			-155	47.9347	48.2382			-155	87.0166	84.5469			-155	42.096	40.2003
-145	66.7336	65.4273			-145	50.4489	47.8534			-145	87.211	84.1444			-145	42.4713	39.5001
-135	66.0604	65.0283			-135	48.3106	48.6106			-135	85.6863	84.2072			-135	42.3056	38.1708
-125	66.241	66.2717			-125	47.5341	47.6701			-125	85.8603	83.5563			-125	41.4568	37.9218
-115	66.3127	66.3555			-115	50.0066	47.1743			-115	85.5979	83.3791			-115	42.4198	37.0558
-105	66.3164	65.972			-105	51.4347	47.5286			-105	85.6389	83.5337			-105	42.0872	38.1636
-95	66.5083	66.574			-95	50.3608	49.2051			-95	85.7233	83.4521			-95	42.62	37.3626
-85	67.5677	66.9168			-85	53.7822	48.0893			-85	86.6919	84.184			-85	44.7022	38.4708
-75	67.1371	65.9903			-75	55.7955	46.7763			-75	86.2611	85.1864			-75	44.0729	37.2847
-65	67.8598	65.5588			-65	57.0237	46.03			-65	86.171	86.1064			-65	43.7872	38.2359
-55	68.2099	65.1366			-55	54.6941	44.6152			-55	85.4336	86.779			-55	44.2075	37.4393
-45	67.7543	63.6608			-45	54.4015	44.3375			-45	86.1743	86.7503			-45	43.2199	38.9695
-35	67.2638	63.5897			-35	51.9688	46.6898			-35	86.7622	86.8632			-35	43.0207	36.8524
-25	67.256	63.3134			-25	50.6259	47.5722			-25	85.7105	86.3359			-25	44.3787	38.1643
-15	66.6305	62.6741			-15	48.803	48.483			-15	85.6713	86.7805			-15	45.1361	36.9451
-5	65.4205	62.5734			-5	52.7879	49.5173			-5	85.8132	85.9146			-5	45.2621	37.0438
5	65.5852	62.8717			5	52.8002	48.236			5	83.6712	86.795			5	44.6038	36.0651
15	65.258	63.4106			15	54.3494	45.9397			15	82.9176	85.2994			15	44.5119	37.8388
25	65.0702	64.0944			25	53.1979	45.4249			25	84.7233	84.2194			25	42.9577	37.4437
35	65.9554	66.3053			35	55.1742	47.4838			35	84.7712	82.9509			35	42.3836	39.1223
45	66.865	68.4618			45	54.6761	49.3438			45	85.4541	84.1695			45	41.3092	40.1278
55	68.1116	71.0959			55	58.1089	53.2993			55	88.1597	84.1286			55	41.1111	41.9549
65	69.1478	71.9141			65	60.858	58.8795			65	88.6845	85.2129			65	41.4698	44.8477
75	69.2087	72.5936			75	67.6828	61.8772			75	85.9153	84.7492			75	46.1624	50.9677
85	69.0332	75.3652			85	75.0076	61.7928			85	85.6448	83.3861			85	54.4863	67.6906
95	70.3733	81.4573			95	78.6354	61.6323			95	82.6978	78.6606			95	66.3843	85.8796
105	71.5539	87.6577			105	79.3021	63.2214			105	78.9216	72.5697			105	76.3058	106.076
115	71.3284	94.4119			115	82.215	60.2472			115	77.2083	67.092			115	78.9831	119.066
125	70.37	102.017			125	82.7756	58.9658			125	79.302	62.5531			125	78.2747	123.621
135	66.9174	104.367			135	77.1458	57.9548			135	80.5853	60.0219			135	69.9524	114.016
145	62.3669	102.044			145	77.7017	57.3036			145	85.1967	59.142			145	58.1387	101.754
155	56.739	97.9295			155	79.8731	54.5465			155	87.9053	60.2605			155	47.2068	84.9665
165	52.8149	93.9289			165	80.2879	52.535			165	89.7804	62.4114			165	42.5774	71.0371
175	50.7562	89.9381			175	79.2481	51.5413			175	90.8395	64.4231			175	37.8837	62.4744
185	50.635	86.4341			185	80.7822	53.5534			185	89.2401	65.0906			185	37.8408	55.1972
195	50.6485	82.6132			195	78.3731	54.2105			195	87.8694	65.8822			195	36.2315	48.9143
205	52.4283	80.0598			205	73.6222	54.551			205	87.3382	66.8847			205	37.2678	46.2752
215	54.1144	77.6734			215	69.5672	57.9746			215	86.7951	66.8492			215	36.2465	43.3548
225	54.9433	74.9979			225	70.0644	62.1591			225	86.3248	67.3887			225	38.848	41.8358
235	55.7912	73.5784			235	68.1705	60.8037			235	87.0314	69.2882			235	36.9456	41.7964
245	56.7442	73.5363			245	68.1297	62.1212			245	86.8933	69.8855			245	38.8381	46.6155
255	57.1927	73.0755			255	70.2235	63.0087			255	87.7379	69.6572			255	39.2683	48.7878
265	56.849	73.331			265	69.2604	62.5879			265	88.503	69.226			265	40.9967	55.4429
275	58.2822	74.0229			275	66.1259	60.097			275	88.0618	69.267			275	40.4574	58.2536
285	59.0365	74.9928			285	67.6515	62.9618			285	88.7481	68.2925			285	40.6787	60.4238
295	60.7726	75.8016			295	66.4754	62.8809			295	89.1353	68.3311			295	40.5343	59.5453
305	61.5551	77.9564			305	64.84	60.7184			305	88.5296	68.1437			305	40.4187	57.6753
315	62.2364	78.9149			315	64.142	60.0531			315	88.248	69.0246			315	39.2338	55.4256
325	62.3246	79.519			325	62.7936	58.5995			325	88.1363	69.284			325	36.7274	58.3305
335	62.4161	78.8678			335	60.0227	56.7643			335	87.3479	68.6898			335	38.4941	59.2928
345	62.1215	79.2749			345	59.4782	55.995			345	87.1122	68.7097			345	38.8246	59.1027
355	61.2994	77.9097			355	60.0483	55.3675			355	87.0245	69.2123			355	39.8964	58.9508
365	60.9308	77.2651			365	62.4451	55.1526			365	86.8887	69.0904			365	40.6402	59.5597
375	59.9894	76.0137			375	63.5	56.2844			375	88.0354	68.8227			375	41.7751	56.901
385	60.332	75.4136			385	63.9659	57.735			385	87.7711	68.3937			385	40.7309	56.7452
395	59.9627	74.8323			395	62.7746	59.8311			395	88.4503	68.6801			395	39.7026	55.7567
405	60.5249	74.3169			405	61.4735	60.6661			405	88.0686	69.8535			405	38.5092	58.0453
415	62.0971	73.5524			415	59.8002	61.8659			415	87.4494	69.9183			415	37.3275	55.6011
425	62.9152	73.6494			425	60.5786	61.6611			425	87.1174	71.6076			425	38.3936	56.1183
435	62.5245	73.5921			435	60.6364	59.6355			435	88.0178	72.9622			435	38.1179	55.4461
445	63.1651	73			445	62.8163	58.3058			445	87.9169	74.3373			445	38.1211	55.6356
455	63.0337	72.0645			455	64.7443	60.5533			455	88.2239	75.3605			455	37.8297	53.4206
465	61.8119	71.427			465	64.5521	59.796			465	89.1455	75.9791			465	38.0153	53.1249
475	62.5747	70.6551			475	66.0862	61.4584			475	89.2971	77.6955			475	37.1184	50.6773
485	62.7639	70.3052			485	66.6364	63.3169			485	89.1941	78.1285			485	38.5454	50.0526
495	62.9254	70.3059			495	65.6572	61.3929			495	88.6399	78.6545			495	39.3642	49.2756
505	64.2432	71.0837			505	65.2055	60.5191			505	90.0223	77.7765			505	41.2946	49.0229
515	64.6157	72.3299			515	66.1932	62.27			515	89.1764	78.6955			515	42.8348	48.0464
525	64.3057	72.7008			525	65.7386	61.3231			525	89.1932	78.3723			525	42.4355	48.4828
535	64.8478	72.1931			535	65.4252	61.53			535	88.7038	80.1631			535	41.6407	47.4982
545	64.4899	71.3702			545	65.7737	63.6654			545	89.6571	80.0348			545	40.5141	44.8911
555	64.4989	70.3908			555	65.3485	63.8167			555	89.0072	81.1372			555	37.7781	44.5046
565	64.9819	69.1124			565	64.6032	63.8742			565	90.4402	83.5124			565	36.226	45.4868
575	65.4908	67.3304			575	61.8087	63.185			575	90.7295	83.3981			575	35.1431	42.6038
585	64.6726	68.6271			585	61.4328	60.7744			585	91.0441	84.103			585	35.7522	43.1922
595	65.0391	68.1306			595	60.4148	58.6401			595	89.6247	85.0314			595	36.1415	45.2975
605	64.0886	68.2249			605	57.6231	53.5368			605	89.6768	86.0952			605	36.7184	45.9437
615	63.3066	67.328			615	56.2708	49.903			615	89.2788	84.5843			615	37.8389	45.0892
625	62.9013	67.2625			625	57.5464	50.6804			625	87.5507	85.1756			625	40.1408	45.8077
635	64.9885	65.8271			635	55.0142	52.0758			635	88.2078	86.3449			635	39.1649	45.4438
645	64.8665	65.7343			645	53.8788	48.8666			645	87.8527	86.1698			645	39.1802	43.7708
655	64.5418	65.3891			655	56.9602	51.6949			655	86.719	86.3099			655	41.6733	40.9151
665	65.8358	64.7027			665	55.3002	52.9254			665	85.7051	87.8197			665	41.0936	41.2307
675	65.1153	64.8986			675	54.1562	51.4311			675	87.0113	88.5232			675	40.8891	42.3578
685	64.3574	65.2026			685	54.7008	49.2307			685	85.6639	87.8943			685	41.1843	42.625
695	64.5657	65.598			695	55.6184	52.3066			695	86.0673	89.476			695	40.9811	42.5803
705	65.0064	65.3681			705	52.9867	51.6559			705	86.2242	89.4259			705	38.5249	43.4052
715	64.5886	66.3666			715	55.1364	50.3407			715	85.9539	89.5329			715	38.1576	42.0432
725	65.7656	66.9171			725	53.4205	49.7715			725	84.9829	90.2978			725	39.8015	41.7322
735	65.5883	66.6485			735	53.0104	50.1318			735	84.7475	89.4175			735	39.3451	40.8284
745	66.0219	66.1544			745	53.8134	50.1478			745	84.5263	88.4404			745	40.5862	42.8526
755	66.6701	66.4807			755	56.2112	49.3774			755	84.3679	88.8859			755	41.5185	42.7776
765	67.4347	66.3546			765	56.9924	50.1751			765	85.6243	88.8243			765	42.6103	43.6337
775	67.7107	66.1174			775	56.0625	49.2322			775	86.601	88.4284			775	39.5457	42.1521
785	68.8979	65.9412			785	57.7472	48.977			785	87.2158	89.2788			785	40.6966	40.7718
795	68.5219	66.3103			795	56.6723	47.4054			795	87.9005	89.7714			795	38.5597	37.1016
805	67.9505	65.5302			805	53.4583	48.8388			805	88.7478	89.9664			805	39.5077	37.9158

## Sheet: Figure S8
Figure S8a (Stim)				Figure S8a (No-stim)				Figure S8b (Stim)				Figure S8b (No-stim)				Figure S8c						Figure S8d
Time (ms)	Stim			Time (ms)	No-stim			Time (ms)	Stim			Time (ms)	No-stim			No-stim	Stim	No-stim	Stim			No-stim	Stim	No-stim	Stim
-99.997	47			-99.986	76			-99.451	-5			-99.956	-24			Ipsi	Ipsi	Contra	Contra			Ipsi	Ipsi	Contra	Contra
-99.943	48			-99.984	77			-99.425	-6			-99.91	-23			6	0	4	4			12	16	14	11
-99.546	47			-99.733	76			-99.022	-5			-99.51	-24			13	3	5	8			2	2	3	0
-99.443	48			-98.942	75			-98.985	-6			-99.446	-23			2	4	2	5			10	7	12	10
-99.434	47			-98.913	76			-98.978	-5			-99.326	-24			1	5	7	7			4	5	7	3
-99.349	48			-98.903	75			-98.623	-4			-99.095	-23			13	9	9	5			25	30	23	19
-98.977	47			-98.475	74			-98.593	-5			-98.989	-22			6	13	3	3			22	24	22	25
-98.843	48			-98.333	73			-98.449	-4			-98.913	-21			6	9	12	3			27	16	26	17
-98.464	49			-98.326	74			-98.44	-5			-98.885	-20			3	7	3	4			22	23	17	13
-98.004	48			-97.933	73			-98.415	-6			-98.516	-19			2	10	4	7			25	30	29	32
-97.976	47			-97.419	72			-97.991	-5			-98.443	-18			0	0	0	1			29	24	22	19
-97.951	46			-97.413	71			-97.974	-6			-98.425	-19			6	2	6	6			25	23	21	28
-97.948	45			-96.803	72			-97.882	-7			-97.911	-20			0	0	1	1			11	17	14	13
-97.834	44			-96.506	73			-97.59	-6			-97.901	-19			11	6	4	8			14	12	11	7
-96.847	43			-95.87	74			-97.058	-5			-97.541	-18			1	4	2	6			4	3	1	3
-96.705	44			-95.503	73			-96.946	-6			-97.481	-17			8	13	10	17			19	23	26	29
-96.547	45			-95.411	74			-96.532	-7			-96.994	-18			10	11	11	15			12	20	23	17
-96.314	46			-95.149	73			-96.408	-8			-96.934	-19			14	8	9	7			24	25	27	29
-96.205	47			-94.979	72			-96.34	-9			-96.883	-20			12	3	8	9			21	23	26	25
-95.483	48			-94.445	73			-95.957	-8			-96.798	-21			21	19	15	14			20	18	17	24
-95.436	49			-94.407	72			-95.877	-7			-96.725	-22			22	23	23	17			10	7	14	10
-95.353	48			-93.957	73			-95.47	-6			-96.471	-21			7	8	6	6			16	14	8	10
-94.419	47			-92.887	72			-95.417	-5			-96.353	-22			9	13	10	19			22	21	23	25
-94.397	48			-92.039	73			-95.044	-6			-95.978	-21			7	7	12	7			5	4	8	2
-94.301	47			-92.02	74			-94.5	-5			-95.914	-20			8	14	10	14			26	20	16	29
-94.272	48			-91.934	73			-94.491	-6			-95.511	-21			18	19	17	17			22	21	23	25
-94.269	47			-91.818	72			-94.421	-5			-95.424	-20			6	4	3	5			20	20	21	18
-93.997	48			-91.482	73			-94.06	-4			-95.094	-19			12	17	19	9			8	12	19	11
-93.945	49			-90.827	72			-94.06	-3			-95.015	-18			22	14	7	13			11	11	11	10
-93.844	50			-90.721	73			-93.999	-4			-94.999	-17			13	8	11	10			10	7	13	15
-93.47	49			-89.971	72			-93.533	-3			-94.942	-16			18	12	12	16			17	13	16	21
-93.425	50			-89.811	73			-93.514	-2			-94.452	-17			17	20	14	11			11	9	12	9
-93.387	49			-89.735	74			-93.059	-3			-94.406	-16			17	15	15	17			14	7	10	10
-93.351	50			-89.506	75			-93.059	-4			-94.279	-17			10	10	8	7			2	0	7	5
-93.017	49			-89.381	74			-92.992	-3			-94.012	-18			25	17	15	15
-92.849	48			-89.211	73			-92.967	-2			-93.951	-19			37	26	34	29
-92.785	47			-88.991	72			-92.944	-1			-93.949	-18			31	45	39	36
-92.383	46			-88.957	73			-92.633	0			-93.933	-17
-92.377	47			-88.948	72			-92.473	1			-93.503	-18
-92.246	46			-88.913	71			-92.47	0			-93.489	-17
-92.018	47			-88.501	72			-92.183	-1			-93.487	-16
-91.698	48			-88.445	71			-91.996	-2			-93.487	-15
-91.45	47			-87.829	72			-91.572	-1			-93.48	-16
-89.976	46			-87.36	73			-91.539	-2			-93.447	-17
-89.919	45			-86.478	74			-91.536	-1			-93.436	-16
-89.916	44			-86.43	73			-91.499	0			-93.414	-17
-89.815	43			-86.262	72			-91.499	1			-93.36	-18
-89.751	42			-85.419	71			-91.421	0			-93.261	-17
-89.412	41			-85.119	70			-91.209	-1			-93.004	-18
-89.385	40			-85.02	69			-91.205	0			-92.947	-17
-89.046	39			-84.919	68			-91.012	1			-92.655	-18
-89.009	40			-84.49	67			-90.922	0			-92.003	-17
-88.952	41			-84.273	66			-90.585	-1			-91.808	-16
-88.879	40			-83.858	65			-90.535	0			-91.511	-15
-88.853	39			-83.722	64			-90.535	1			-91.488	-16
-88.534	38			-83.38	63			-90.506	0			-91.44	-17
-88.47	37			-82.948	62			-90.333	1			-91.029	-16
-88.425	36			-82.923	61			-90.333	2			-91.023	-17
-88.348	37			-82.909	62			-90.114	3			-90.934	-16
-87.979	38			-82.424	61			-90.078	2			-90.408	-15
-87.938	39			-81.449	62			-90.055	1			-90.374	-16
-87.606	38			-81.396	61			-89.964	2			-90.016	-15
-86.949	39			-81.029	60			-89.894	3			-89.596	-16
-86.59	40			-80.861	59			-89.278	4			-89.578	-17
-86.486	39			-80.469	60			-88.997	3			-89.488	-16
-86.423	38			-79.959	59			-88.905	4			-89.453	-17
-86.26	39			-79.957	60			-88.621	5			-89.393	-16
-86.152	38			-79.875	59			-88.512	4			-88.998	-15
-85.994	39			-79.529	58			-87.919	5			-88.965	-14
-85.992	38			-79.459	59			-87.821	6			-88.635	-13
-85.92	37			-78.855	58			-87.611	5			-88.489	-12
-85.891	38			-78.793	57			-87.525	4			-88.006	-11
-85.435	39			-78.411	56			-87.497	3			-87.001	-12
-85.38	40			-77.864	57			-87.344	2			-86.993	-13
-85.054	41			-77.863	58			-86.524	1			-86.943	-14
-85.029	40			-77.828	57			-86.47	0			-86.559	-13
-84.759	41			-77.357	56			-85.943	1			-86.128	-14
-84.449	40			-77.214	55			-85.522	0			-85.792	-13
-84.268	39			-76.918	56			-85.452	-1			-85.564	-14
-83.429	40			-76.496	55			-85.406	0			-85.523	-15
-83.428	39			-76.465	54			-85.027	-1			-85.104	-14
-83.402	38			-76.426	55			-85.007	0			-85.104	-13
-83.398	37			-76.422	54			-84.997	-1			-85.067	-12
-83.022	36			-76.367	55			-84.989	0			-84.534	-13
-82.909	35			-76.291	54			-84.987	-1			-84.455	-14
-82.458	34			-76.016	53			-84.492	0			-84.449	-13
-81.897	33			-75.872	52			-84.473	1			-84.387	-12
-81.875	34			-75.849	51			-83.555	2			-84.017	-11
-81.012	35			-75.837	52			-83.348	1			-83.954	-10
-80.811	34			-75.836	53			-83.309	0			-83.84	-9
-80.473	35			-75.83	52			-82.973	1			-83.396	-8
-80.324	34			-75.476	53			-82.443	0			-82.563	-7
-79.956	33			-75.47	52			-82.426	1			-82.513	-8
-79.899	34			-75.419	51			-81.99	0			-82.446	-7
-79.403	33			-74.946	52			-81.99	-1			-82.438	-6
-79.359	32			-74.877	51			-81.608	0			-82.352	-5
-78.975	33			-74.809	50			-81.148	-1			-82.352	-4
-78.031	32			-74.446	49			-80.973	-2			-82.053	-5
-77.969	31			-74.389	48			-80.901	-3			-82.001	-6
-77.931	30			-74.379	49			-80.438	-4			-81.847	-5
-77.397	29			-73.98	48			-80.125	-5			-81.514	-4
-77.378	30			-73.972	47			-79.586	-6			-81.494	-5
-77.033	29			-73.906	46			-79.112	-5			-81.357	-4
-76.951	30			-73.86	45			-78.992	-4			-81.028	-5
-76.926	29			-73.367	44			-78.94	-3			-80.511	-6
-76.402	30			-73.293	45			-78.551	-2			-80.309	-7
-75.987	29			-73.291	44			-78.519	-3			-80.075	-6
-75.959	28			-73.007	43			-78.391	-4			-80.024	-5
-75.545	29			-72.955	42			-78.056	-3			-80.024	-4
-75.456	30			-72.804	43			-77.992	-4			-79.436	-3
-75.343	29			-71.949	44			-77.992	-5			-79.427	-2
-75.328	30			-71.853	43			-77.986	-6			-79.416	-1
-75.061	29			-71.811	42			-77.969	-5			-79.397	-2
-74.965	30			-71.77	43			-77.562	-6			-79.043	-1
-74.937	29			-71.368	42			-77.496	-5			-78.954	-2
-74.861	30			-71.351	41			-77.496	-4			-78.931	-1
-74.448	31			-70.986	42			-77.438	-5			-78.428	-2
-74.438	32			-70.972	41			-77.043	-4			-78.001	-1
-74.375	33			-70.506	42			-77.037	-5			-77.95	-2
-74.301	32			-70.359	43			-76.98	-4			-77.455	-1
-74.123	31			-69.924	42			-76.94	-5			-77.431	-2
-73.995	32			-69.885	41			-76.51	-6			-77.023	-3
-73.972	31			-69.366	42			-76.465	-5			-76.921	-2
-72.879	30			-69.348	41			-76.436	-4			-76.532	-3
-72.477	29			-69.337	40			-76.099	-3			-76.416	-2
-72.26	28			-68.825	39			-75.843	-2			-76.309	-1
-71.973	27			-68.443	40			-75.484	-3			-76.12	0
-71.276	26			-68.394	39			-75.029	-2			-75.477	1
-70.763	27			-68.376	38			-75.024	-1			-74.888	2
-70.751	26			-68.306	39			-74.951	0			-74.888	3
-70.454	27			-68.239	40			-74.933	1			-73.992	4
-70.442	26			-67.981	41			-74.569	2			-73.978	5
-70.327	27			-67.914	40			-74.569	3			-73.456	4
-69.859	26			-67.906	41			-74.467	4			-73.41	5
-69.512	25			-67.717	40			-74.444	3			-72.498	4
-69.39	24			-67.435	41			-74.052	4			-72.467	3
-69.244	23			-67.009	40			-74.051	5			-72.034	4
-68.966	22			-66.839	39			-74	6			-71.979	3
-68.93	21			-65.86	40			-73.94	5			-71.666	4
-68.312	20			-65.534	41			-73.874	4			-71.603	3
-67.912	19			-64.941	42			-73.564	5			-71.459	2
-67.409	18			-64.858	41			-73.504	6			-71.447	1
-66.406	19			-64.84	42			-73.463	7			-71.409	0
-66.287	18			-63.977	41			-73.003	6			-71.076	-1
-66.045	17			-63.917	40			-73.003	5			-70.612	-2
-65.429	18			-62.893	41			-73.003	6			-70.516	-1
-64.976	19			-62.835	42			-72.975	7			-70.516	0
-64.885	20			-62.063	41			-72.543	8			-70.45	1
-63.878	19			-61.917	40			-72.482	7			-70.312	0
-63.46	20			-61.478	39			-72.421	6			-70.096	1
-63.376	19			-61.38	40			-72.402	5			-70.034	2
-63.257	18			-60.769	41			-72.338	4			-69.598	1
-62.947	19			-60.697	40			-72.028	3			-69.494	2
-62.914	18			-60.443	39			-71.89	4			-69.042	1
-62.457	19			-59.872	38			-71.504	3			-69.038	2
-61.994	18			-59.863	37			-70.981	2			-68.793	3
-61.902	19			-59.529	36			-70.929	3			-68.493	4
-61.867	20			-59.52	37			-70.922	2			-68.028	5
-61.828	19			-59.489	38			-70.572	3			-67.993	4
-61.802	20			-58.834	37			-70.572	4			-67.933	3
-61.616	19			-58.522	36			-70.435	3			-67.488	4
-61.45	20			-58.379	35			-70.042	4			-67.473	5
-61.355	21			-58.292	34			-70.04	5			-67.003	4
-59.914	20			-58.007	33			-69.978	6			-66.947	5
-59.894	19			-57.965	34			-69.94	7			-66.9	6
-59.446	18			-57.931	33			-69.932	8			-66.856	5
-59.407	19			-57.398	34			-69.888	9			-66.493	4
-59.022	18			-57.326	35			-69.513	10			-66.492	5
-58.843	19			-56.939	36			-69.455	11			-66.454	4
-58.448	18			-56.25	37			-69.37	10			-66.016	3
-58.001	17			-55.911	38			-68.989	11			-66.012	2
-57.985	16			-55.874	37			-68.986	10			-65.552	1
-57.857	15			-55.369	38			-68.938	11			-65.529	0
-57.299	16			-55.368	37			-67.958	10			-65.524	1
-56.335	15			-54.911	36			-67.507	9			-65.524	2
-55.965	14			-54.883	35			-67.491	10			-65.495	3
-55.915	13			-54.488	36			-66.935	11			-65.436	4
-55.818	12			-54.384	37			-66.019	12			-65.436	5
-55.417	13			-53.923	36			-65.93	11			-65.383	6
-55.404	12			-53.863	37			-65.834	12			-65.13	5
-54.882	11			-53.397	36			-65.536	13			-65.037	6
-54.468	10			-53.252	37			-65.505	14			-64.956	5
-54.2	11			-53.22	36			-65.469	15			-64.491	4
-54.047	10			-52.793	35			-65.02	16			-64.463	5
-53.883	11			-52.428	34			-64.871	15			-64.081	6
-53.632	10			-52.423	33			-64.399	14			-63.838	5
-53.569	11			-52.375	34			-64.138	15			-63.341	6
-53.453	10			-51.807	33			-64.022	16			-63.131	5
-53.43	11			-51.486	32			-63.964	17			-63.031	6
-53.29	12			-51.399	33			-63.554	18			-63.031	7
-52.851	13			-51.072	32			-63.49	17			-62.941	8
-52.336	14			-50.542	31			-62.484	16			-62.395	9
-52.305	13			-50.505	32			-62.472	15			-62.046	10
-51.985	12			-49.982	33			-62.354	14			-62.035	11
-51.447	13			-49.863	32			-62.342	13			-61.958	12
-51.272	12			-48.935	33			-62.183	12			-61.572	11
-50.869	11			-48.893	32			-61.849	13			-61.562	10
-50.847	10			-48.848	31			-61.657	12			-61.51	11
-50.275	9			-48.82	32			-61.531	13			-61.431	12
-49.351	10			-48.744	33			-61.492	12			-61.351	13
-48.913	9			-47.904	32			-61.423	13			-61.33	14
-48.789	10			-47.898	31			-61.205	12			-61.039	13
-48.473	9			-47.486	30			-60.985	13			-61.019	12
-48.44	10			-47.275	31			-60.985	14			-60.511	11
-47.498	9			-47.187	30			-60.931	15			-60.48	10
-47.198	10			-46.996	29			-60.515	16			-60.466	9
-47.002	9			-46.914	28			-60.223	15			-60.136	10
-45.988	8			-46.515	27			-60.028	14			-60.061	9
-45.969	9			-46.406	28			-59.889	13			-59.946	8
-45.774	8			-46.051	27			-59.374	14			-59.944	7
-45.5	7			-45.944	26			-58.959	15			-59.523	6
-45.428	6			-45.875	27			-58.927	14			-59.515	7
-45.259	7			-45.566	26			-58.815	13			-59.38	8
-44.919	8			-45.535	25			-58.482	14			-59.343	9
-44.436	7			-45.455	24			-58.426	15			-59.048	8
-43.903	8			-45.014	23			-58.056	16			-58.999	7
-43.813	9			-44.92	22			-58.034	15			-58.903	8
-42.971	8			-44.897	21			-58.031	14			-58.856	7
-42.477	9			-44.866	22			-57.968	13			-58.856	6
-41.971	10			-44.865	23			-57.951	14			-58.559	7
-41.924	11			-44.834	24			-57.948	15			-58.339	8
-41.914	10			-44.322	23			-57.589	16			-58.339	9
-41.9	11			-43.835	22			-57.471	15			-58.052	8
-41.885	10			-43.339	21			-57.053	14			-57.563	7
-41.358	9			-42.904	22			-57.053	13			-57.52	8
-41.058	10			-42.867	21			-56.955	12			-57.515	7
-40.936	11			-42.367	22			-56.514	11			-57.428	8
-40.749	10			-42.337	23			-56.412	10			-57.416	7
-40.398	9			-41.986	22			-56.054	11			-57.408	6
-39.707	8			-41.964	21			-56.038	10			-57.4	7
-39.558	9			-41.365	20			-56.009	9			-57.269	8
-39.484	8			-40.917	21			-56.004	10			-57.269	9
-39.433	9			-40.871	22			-56.001	9			-57.05	8
-39.411	8			-40.435	23			-55.471	10			-56.938	7
-39.357	7			-40.388	22			-55.455	11			-56.594	6
-39.191	6			-40.066	21			-55.377	10			-56.554	5
-38.89	7			-39.508	22			-55.253	11			-56.468	6
-38.459	6			-39.488	21			-55.114	10			-56.421	5
-38.386	5			-38.322	22			-55.025	9			-56.376	6
-38.383	4			-38.009	21			-54.965	8			-55.997	7
-38.336	3			-37.875	20			-54.645	9			-55.531	6
-36.965	2			-37.38	19			-54.547	10			-55.463	7
-36.911	3			-36.901	20			-54.537	9			-55.463	8
-36.889	2			-35.958	21			-54.448	8			-55.435	9
-36.4	1			-35.8	22			-54.414	9			-54.994	10
-35.99	2			-35.487	21			-54.044	10			-54.943	11
-35.795	1			-35.458	22			-53.663	9			-54.932	12
-35.416	2			-34.813	21			-53.397	10			-54.518	11
-34.833	1			-34.491	22			-53.396	9			-54.517	10
-34.815	0			-34.418	23			-53.363	10			-54.512	11
-34.771	-1			-34.382	22			-53.347	11			-54.495	10
-34.74	0			-34.361	21			-53.332	10			-54.495	9
-34.625	-1			-33.984	20			-53.332	9			-54.304	8
-34.512	0			-33.863	21			-53.283	8			-54.038	7
-34.419	-1			-33.503	20			-53.022	9			-54.003	8
-34.394	0			-33.355	21			-53.003	8			-53.966	7
-34.04	-1			-33.186	22			-52.856	9			-53.966	6
-33.711	0			-32.959	23			-52.677	8			-53.962	5
-33.443	-1			-32.433	24			-52.677	7			-52.553	6
-33.37	-2			-32.037	23			-52.458	6			-52.517	7
-32.898	-1			-32.035	22			-52.439	5			-51.976	8
-32.897	0			-32.029	21			-51.963	4			-51.913	9
-32.881	1			-31.982	20			-51.951	5			-51.874	8
-32.512	2			-31.977	21			-51.505	6			-51.486	9
-32.386	3			-31.904	20			-51.379	7			-51.216	10
-31.942	4			-31.88	21			-51.04	8			-51.078	11
-31.816	3			-31.812	20			-51.022	7			-50.991	12
-31.379	2			-31.471	19			-51.022	6			-50.986	11
-31.266	3			-31.404	20			-50.958	7			-50.986	10
-30.889	2			-31.393	19			-50.929	6			-50.966	9
-30.877	3			-31.325	20			-50.608	7			-50.951	10
-30.85	4			-30.995	19			-50.538	8			-50.67	9
-30.332	3			-30.502	20			-50.474	7			-50.575	8
-30.034	2			-30.444	19			-50.458	8			-50.443	7
-29.904	3			-30.393	18			-48.519	9			-50.016	8
-29.416	2			-29.938	19			-48.491	8			-49.975	7
-29.321	3			-29.913	18			-48.452	9			-49.956	8
-29.121	4			-29.518	19			-48.394	10			-49.589	7
-28.497	3			-29.493	20			-48.058	11			-49.538	6
-28.327	2			-29.427	21			-47.985	10			-49.466	5
-28.079	3			-29.009	22			-47.792	11			-49.442	4
-28.008	4			-28.975	21			-47.457	10			-49.409	5
-27.916	3			-28.825	20			-47.383	11			-49.03	4
-27.868	2			-28.385	21			-47.082	10			-49	3
-27.38	3			-27.905	20			-47.017	11			-48.981	2
-26.89	2			-27.479	19			-47.007	12			-48.936	3
-26.854	3			-27.407	18			-46.96	11			-48.534	4
-26.392	4			-27.352	17			-46.94	10			-48.472	3
-26.028	5			-26.446	16			-46.927	9			-48.402	4
-25.92	6			-25.399	17			-46.901	10			-47.996	3
-25.915	7			-25.389	16			-46.511	9			-47.986	4
-25.852	6			-25.338	15			-45.93	10			-47.984	5
-25.392	5			-24.934	14			-45.922	9			-47.978	6
-25.387	6			-24.925	13			-45.492	10			-47.577	7
-25.329	5			-24.887	12			-45.481	11			-47.498	8
-24.972	4			-24.445	13			-45.298	12			-47.489	7
-24.907	5			-24.082	12			-44.604	13			-47.439	8
-24.895	6			-23.453	13			-44.464	12			-46.956	9
-24.457	5			-23.342	14			-44.399	11			-46.488	8
-24.437	6			-22.951	15			-43.949	12			-46.451	7
-24.381	7			-22.905	14			-43.571	13			-46.445	6
-23.963	8			-22.903	13			-43.509	12			-46.397	5
-23.944	9			-22.895	12			-43.461	11			-46.389	6
-22.985	10			-22.861	13			-43.437	12			-46.272	7
-22.87	9			-22.849	12			-43.429	13			-45.908	6
-22.826	8			-22.401	11			-43.037	14			-45.545	7
-22.67	7			-22.004	10			-42.993	13			-45.5	8
-22.435	8			-21.967	9			-42.978	12			-45.478	9
-21.386	7			-21.943	8			-42.974	11			-45.175	8
-20.979	8			-21.9	7			-42.846	12			-45.084	7
-20.484	7			-21.844	8			-42.647	11			-45.005	8
-19.896	6			-21.472	9			-42.571	10			-44.955	9
-19.884	5			-21.317	8			-42.47	9			-44.482	10
-19.848	4			-21.302	9			-42.044	8			-44.012	11
-19.417	5			-21.046	8			-41.977	9			-43.46	12
-19.356	6			-20.952	9			-41.962	8			-43.434	11
-19.355	7			-20.373	10			-41.484	9			-43.044	10
-19.116	8			-20.202	9			-41.004	10			-42.549	11
-18.43	9			-19.875	8			-40.481	11			-42.455	10
-17.949	8			-19.864	9			-40.475	12			-42.455	9
-17.422	9			-19.569	8			-40.419	11			-42.455	10
-17.329	10			-19.419	7			-39.948	12			-42.437	11
-16.937	11			-19.408	8			-39.92	11			-41.982	10
-16.917	10			-19.38	7			-39.322	12			-41.938	9
-16.859	11			-19.201	8			-39.007	13			-41.923	8
-16.477	10			-19.031	7			-38.984	12			-41.586	9
-16.453	9			-19.017	8			-38.516	13			-41.475	8
-16.425	10			-18.941	7			-37.967	12			-41.416	7
-16.407	9			-18.936	6			-37.882	11			-40.966	8
-16.385	10			-18.861	5			-37.472	12			-40.956	9
-15.923	9			-18.83	4			-37.366	11			-40.415	8
-15.388	8			-18.581	5			-36.989	10			-40.136	7
-15.368	7			-18.415	6			-36.911	9			-40.034	8
-15.323	6			-18.37	7			-36.851	8			-39.877	7
-15.024	7			-18.36	6			-36.025	9			-39.575	6
-14.953	8			-18.33	7			-36.02	10			-39.108	5
-14.848	7			-18.043	6			-36.02	11			-38.89	6
-14.808	6			-17.959	7			-36.001	12			-38.72	5
-14.793	7			-17.928	6			-35.97	13			-38.489	4
-13.882	6			-17.769	7			-35.939	14			-38.445	5
-13.451	7			-17.345	6			-35.018	13			-38.436	6
-13.364	6			-17.25	5			-34.969	14			-37.967	5
-13.364	5			-16.991	4			-34.035	13			-37.652	6
-13.261	6			-16.952	5			-33.464	14			-37.513	7
-13.001	7			-16.893	4			-33.464	15			-36.939	8
-12.961	8			-16.893	5			-33.009	14			-36.902	7
-12.471	7			-16.853	6			-32.6	13			-36.59	6
-12.349	8			-16.488	5			-32.523	14			-36.554	7
-12.335	7			-16.446	6			-32.504	13			-36.102	8
-12.317	6			-16.363	5			-32.309	12			-36.077	7
-11.927	7			-15.935	4			-32.004	11			-35.916	8
-11.916	6			-15.453	3			-31.985	12			-35.548	7
-11.9	5			-15.409	4			-31.976	11			-35.538	8
-11.492	4			-14.921	3			-31.572	10			-34.984	9
-11.471	3			-14.863	2			-31.476	9			-34.045	8
-11.348	2			-14.406	1			-31.469	10			-34.045	7
-10.886	1			-14.391	2			-31.077	9			-33.991	6
-10.865	0			-14.335	1			-30.962	10			-33.534	5
-10.848	1			-13.978	0			-30.042	9			-33.436	4
-10.359	0			-13.967	-1			-29.621	10			-33.377	5
-10.029	-1			-12.948	0			-29.605	9			-33.03	6
-9.927	-2			-12.902	1			-28.958	10			-32.52	5
-9.923	-3			-12.902	0			-28.549	9			-32.435	4
-9.51	-2			-12.838	1			-28.515	10			-31.945	5
-9.381	-1			-11.462	2			-28.48	9			-31.944	4
-9.37	0			-11.269	3			-28.48	8			-31.879	3
-8.898	1			-10.91	4			-28.468	7			-31.824	4
-8.866	0			-10.359	5			-28.145	8			-31.607	5
-8.514	1			-9.925	6			-27.921	9			-31.489	4
-8.384	2			-9.507	7			-27.595	10			-31.479	5
-8.383	3			-9.353	6			-27.226	11			-31.371	4
-7.964	2			-9.004	5			-27.004	12			-30.985	5
-7.959	1			-8.505	4			-26.999	11			-30.497	6
-7.943	0			-8.423	5			-26.939	12			-30.034	7
-7.876	1			-8.286	6			-26.526	13			-30.034	8
-7.496	2			-7.447	5			-26.402	14			-29.933	7
-6.378	3			-7.208	4			-26.33	13			-29.858	8
-6.055	2			-6.922	5			-26.039	12			-29.53	7
-5.913	1			-6.915	6			-26.039	11			-29.53	6
-5.726	2			-6.912	5			-25.932	12			-29.517	7
-4.876	1			-6.393	6			-25.906	13			-29.509	6
-4.807	0			-5.082	5			-25.777	12			-29.049	7
-4.801	-1			-4.845	4			-25.516	11			-29.03	6
-3.978	0			-4.79	5			-25.489	12			-29.006	7
-3.924	1			-4.482	4			-25.463	13			-28.988	8
-3.876	2			-4.455	5			-25.406	12			-28.52	9
-3.45	1			-3.936	6			-25.012	11			-28.494	8
-2.911	0			-3.912	5			-24.983	12			-28.396	9
-2.372	1			-3.874	4			-24.954	13			-28.086	10
-2.16	0			-3.846	3			-24.921	14			-28.009	11
-2.079	-1			-3.485	2			-24.921	15			-27.97	10
-1.979	-2			-3.43	1			-24.428	16			-27.965	11
-1.941	-1			-3.427	2			-23.954	15			-27.93	12
-1.827	-2			-3.398	3			-22.505	16			-27.52	11
-1.43	-3			-3.377	4			-22.44	17			-26.941	10
-1.37	-2			-3.271	3			-22.052	18			-26.498	9
-1.367	-1			-3.184	2			-22.03	19			-26.412	8
-1.335	-2			-2.885	1			-22.004	20			-25.093	7
-1.006	-1			-2.877	2			-21.987	21			-24.991	6
0.103	0			-2.873	1			-21.519	22			-24.926	7
0.217	-1			-2.843	2			-21.466	21			-24.612	6
0.959	-2			-2.485	1			-21.05	20			-23.949	7
1.025	-1			-2.43	2			-20.572	19			-23.534	6
1.078	-2			-2.412	3			-20.372	18			-23.525	5
1.672	-1			-1.997	2			-20.295	17			-23.452	4
2.267	0			-1.984	3			-20.071	16			-23.009	5
2.611	1			-1.922	2			-20.036	17			-22.496	6
2.994	0			-0.908	1			-20.005	16			-22.495	7
3.069	1			-0.526	2			-19.993	15			-22.398	6
3.082	0			-0.029	1			-19.984	14			-22.361	5
3.227	-1			0.011	0			-19.96	15			-22.049	4
3.66	-2			0.113	-1			-19.936	14			-22.002	3
4.126	-1			0.114	-2			-19.908	13			-21.981	2
4.147	0			0.611	-3			-19.856	12			-21.958	3
4.617	-1			0.95	-2			-19.504	13			-21.525	2
5.008	-2			0.967	-1			-19.037	12			-21.451	3
5.621	-1			1.011	0			-18.899	11			-21.29	2
5.658	0			1.075	1			-18.819	10			-21.008	3
6.14	1			1.139	0			-18.636	11			-20.503	4
6.239	0			1.19	-1			-18.508	10			-20.503	5
6.489	-1			1.51	0			-18.482	9			-20.348	4
6.555	-2			1.701	1			-17.977	10			-19.523	5
6.586	-3			1.961	0			-17.507	9			-19.516	4
6.637	-4			2.011	1			-17.476	8			-19.503	5
7.057	-3			2.118	2			-17.432	9			-19.015	4
7.11	-2			2.562	1			-17.057	10			-18.937	5
7.12	-3			3.064	0			-16.979	9			-18.91	6
7.54	-2			3.552	-1			-16.955	8			-18.686	5
7.604	-3			3.561	0			-16.901	7			-18.661	4
8.05	-2			3.651	1			-16.813	8			-18.475	3
8.085	-1			4.605	2			-16.519	9			-17.938	4
8.206	-2			4.656	1			-16.006	8			-17.542	5
8.542	-3			5.709	0			-16.005	7			-17.541	6
8.726	-4			6.045	1			-15.925	6			-17.498	5
9.521	-3			6.098	0			-15.478	7			-17.131	4
10.137	-2			6.104	-1			-14.882	8			-17.016	3
10.138	-1			6.566	-2			-14.399	9			-16.996	4
11.028	-2			6.595	-1			-14.074	8			-16.891	5
11.077	-1			6.737	-2			-14.025	7			-16.523	6
11.097	0			7.592	-1			-14.004	6			-16.45	7
11.638	1			7.974	-2			-13.955	5			-16.01	6
11.642	0			8.021	-1			-13.63	4			-15.716	7
11.66	-1			8.074	-2			-12.97	3			-15.594	6
11.987	-2			8.088	-3			-12.502	4			-15.443	5
12.126	-1			8.707	-2			-12.187	3			-15.415	4
12.544	-2			9.047	-1			-12.064	4			-15.369	5
12.547	-3			9.084	-2			-11.986	5			-15.043	6
12.554	-4			9.137	-1			-11.905	6			-14.971	5
12.637	-3			9.238	-2			-11.902	7			-14.519	4
12.683	-2			9.961	-1			-11.828	6			-14.492	5
12.938	-3			9.985	-2			-11.535	7			-14.492	6
13.003	-2			10.088	-1			-11.483	8			-14.351	5
13.464	-3			10.559	0			-11.028	7			-13.985	6
13.581	-4			10.588	-1			-10.998	8			-13.926	7
13.586	-3			10.633	-2			-10.903	7			-13.925	6
13.625	-2			11.105	-1			-10.569	8			-13.526	5
13.972	-3			11.162	-2			-10.537	7			-13.504	4
14.164	-2			11.208	-1			-9.977	6			-13.47	5
14.447	-1			11.509	-2			-9.692	5			-13.41	6
14.499	0			11.595	-3			-9.531	4			-13.41	7
14.608	1			12.018	-2			-9.459	3			-13.046	8
14.939	2			12.578	-3			-9.459	2			-13.046	9
15.183	3			12.707	-4			-9.316	1			-12.999	10
15.499	2			13.295	-3			-9.051	2			-12.537	9
15.502	1			13.555	-4			-8.689	3			-12.519	10
15.651	2			13.655	-5			-8.596	4			-12.38	9
15.72	1			14.049	-4			-8.551	3			-11.48	8
15.736	0			14.119	-5			-8.438	2			-11.383	9
16.523	-1			14.194	-6			-8.307	3			-11.086	8
16.63	0			14.622	-7			-7.995	2			-11.017	7
16.731	1			14.734	-6			-7.478	1			-10.422	8
17.567	0			15.079	-7			-7.467	2			-10.344	9
17.657	-1			15.098	-6			-7.427	1			-10.067	8
18.001	0			15.515	-7			-7.003	0			-9.6	9
20.524	-1			15.536	-6			-6.473	-1			-9.6	10
20.58	0			15.651	-7			-6.229	0			-9.445	9
20.625	1			15.662	-8			-6.004	1			-9.421	8
20.993	2			15.704	-9			-5.965	2			-8.876	7
21.076	3			15.979	-8			-5.955	1			-8.547	6
21.242	2			16.919	-9			-5.824	0			-8.477	5
21.479	3			17.525	-10			-5.502	1			-7.881	4
21.514	4			17.571	-11			-5.498	2			-7.439	5
21.577	3			17.607	-12			-5.436	3			-7.366	4
21.621	4			17.641	-11			-5.429	2			-7.34	5
21.996	5			18.022	-10			-5.058	1			-6.997	4
22.07	4			18.051	-9			-5.025	0			-6.928	3
22.462	3			18.097	-10			-4.919	-1			-6.925	4
22.622	2			18.146	-11			-4.918	0			-6.624	3
22.685	1			18.609	-12			-4.468	-1			-6.482	4
23.098	2			19.605	-11			-4.462	-2			-6.406	5
23.542	3			19.702	-12			-4.366	-1			-6.022	4
23.584	4			20.155	-13			-4.301	0			-5.99	3
23.675	5			20.53	-14			-4.118	1			-5.446	2
24.692	6			21.085	-15			-4.094	2			-5.045	1
25.178	7			21.11	-16			-3.986	3			-5.045	0
25.596	6			21.514	-15			-3.897	2			-4.984	-1
26.002	5			21.612	-16			-3.521	3			-4.918	0
26.144	6			21.66	-15			-3.498	4			-4.893	-1
26.431	5			22.583	-16			-3.273	3			-4.86	0
26.527	6			22.749	-15			-2.513	2			-4.527	-1
26.632	5			23.068	-16			-2.508	3			-3.593	0
27.12	4			23.523	-17			-2.469	2			-3.529	1
27.241	3			23.546	-18			-2.33	1			-3.491	2
27.478	4			23.622	-17			-2.036	2			-3.469	3
28.088	3			23.988	-18			-2.021	1			-3.391	2
28.158	2			24.021	-19			-1.957	2			-3.092	3
28.447	3			24.117	-20			-1.548	3			-2.908	4
28.595	4			24.471	-21			-1.038	4			-2.412	3
29.124	5			24.535	-20			-1.009	3			-2.166	2
29.619	6			24.679	-21			-1.008	2			-1.984	1
30.069	5			24.967	-22			-0.576	3			-1.915	0
30.071	4			25.066	-21			-0.559	2			-1.024	1
30.097	5			25.148	-20			-0.546	1			-0.494	2
30.466	4			25.492	-19			-0.546	0			-0.397	3
30.701	5			26.058	-18			-0.494	-1			-0.396	2
31.133	6			26.915	-17			-0.478	-2			-0.361	3
31.383	7			27.001	-18			-0.268	-1			-0.048	2
31.536	8			27.113	-17			0.011	0			-0.04	1
31.613	7			27.18	-16			0.553	-1			0.044	0
31.638	6			28.032	-17			1.001	-2			0.057	-1
31.642	5			28.16	-18			1.038	-1			0.0719999	-2
32.164	6			28.215	-17			1.052	0			0.106	-1
33.77	7			28.458	-16			1.057	1			0.462	-2
34.076	8			28.537	-17			1.447	2			0.59	-3
34.162	7			28.554	-18			2.032	3			0.997	-4
34.196	6			29.101	-17			2.533	4			1.008	-3
34.456	5			30.584	-18			2.544	3			1.147	-2
34.577	6			30.974	-19			2.998	2			1.449	-3
34.582	7			31.492	-20			3.031	1			1.463	-4
35.027	6			31.524	-21			3.502	2			1.533	-3
35.108	7			31.558	-20			3.556	3			1.635	-2
35.184	8			31.998	-19			3.659	2			1.635	-1
35.537	7			32.103	-20			4.477	1			2.014	-2
35.636	6			32.665	-19			4.516	0			2.06	-3
36.086	7			32.705	-18			4.886	-1			2.495	-2
36.239	8			33.105	-19			5.006	-2			2.574	-1
37.211	7			33.596	-18			5.006	-3			2.968	-2
37.583	8			33.598	-19			5.083	-4			2.982	-3
38.488	7			34.012	-20			5.452	-3			3.075	-2
38.612	8			34.044	-19			5.452	-2			3.653	-3
38.978	7			34.209	-18			5.519	-3			3.998	-2
39.248	6			34.665	-19			5.551	-2			4.009	-1
39.469	5			35.388	-20			5.604	-1			4.009	0
39.493	4			35.588	-19			5.632	0			4.52	-1
39.603	5			35.668	-20			6.101	1			4.523	-2
39.608	6			36.052	-19			6.315	0			4.533	-3
39.651	7			36.151	-20			6.452	1			4.534	-2
40.523	8			36.185	-21			6.454	2			4.647	-3
40.62	7			36.67	-22			6.486	1			4.688	-4
40.621	8			37.026	-23			6.507	0			5.01	-5
40.638	7			37.605	-24			6.97	1			5.468	-4
40.645	6			37.75	-23			7.19	2			5.489	-5
40.653	7			38.017	-22			7.607	3			5.987	-6
40.968	8			38.126	-21			7.649	2			6.149	-5
41.593	7			38.15	-22			8.012	3			6.975	-6
41.653	6			38.171	-23			8.019	2			6.984	-7
42.016	5			38.649	-22			8.047	3			6.998	-6
42.147	6			38.675	-23			8.068	2			7.03	-5
42.47	7			39.069	-24			8.165	1			7.279	-4
42.524	8			39.082	-25			8.466	0			7.316	-3
42.609	7			39.477	-26			8.523	-1			7.47	-2
43.218	6			39.486	-25			8.546	0			7.514	-1
43.506	5			39.605	-26			8.613	1			7.927	0
43.572	4			39.995	-25			8.613	2			7.965	1
43.582	5			40.015	-24			9.017	3			8.079	0
43.613	6			40.774	-23			9.251	4			8.115	1
44.005	5			41.529	-22			9.428	5			8.56	2
44.039	4			42.059	-23			9.451	6			8.618	3
44.071	3			42.267	-24			9.56	5			8.945	2
45.002	4			43.021	-23			9.982	6			8.995	3
45.561	3			43.083	-22			10.004	5			9.06	2
45.563	2			43.088	-23			10.047	6			9.079	3
45.684	1			43.092	-22			10.069	7			9.496	4
46.503	2			43.622	-21			10.081	6			9.795	5
46.523	3			44.095	-22			10.491	5			9.928	6
46.805	2			44.158	-21			10.508	6			9.946	7
47.014	3			44.61	-20			10.511	7			9.992	8
47.018	4			45.043	-19			10.57	6			10.025	7
47.144	5			45.063	-20			10.75	7			10.165	8
47.637	6			45.067	-21			10.993	6			11.028	7
48.6	5			45.572	-20			11.665	7			11.11	6
48.638	6			46.023	-19			11.998	8			11.462	7
49.079	7			46.221	-20			12.01	9			11.523	8
49.288	6			46.694	-19			12.025	10			11.529	9
50.14	5			47.558	-20			12.041	11			11.984	10
50.509	6			47.806	-19			12.48	10			12.015	9
50.518	5			47.988	-20			12.532	9			12.462	8
50.683	4			48.003	-21			13.117	10			12.462	7
51.547	5			48.028	-22			13.117	11			12.628	6
51.571	6			48.102	-23			13.22	12			12.929	5
51.64	5			48.111	-22			13.507	11			12.953	6
51.732	4			48.449	-21			13.511	10			12.988	7
52.083	3			48.514	-20			13.577	11			12.994	6
52.133	4			49.043	-19			13.641	12			13.023	7
52.619	3			49.084	-20			13.975	11			13.038	6
52.957	4			49.492	-19			14.029	10			13.155	5
53.078	3			49.552	-18			14.317	11			13.88	4
54.083	4			49.593	-19			14.501	12			14.039	3
54.126	3			49.601	-20			14.512	11			14.452	2
54.546	4			49.985	-21			14.519	10			14.465	1
54.616	5			50.45	-20			14.529	9			14.517	0
54.953	6			50.545	-21			14.529	8			14.95	-1
55.01	5			50.599	-20			14.594	9			15.028	0
55.527	6			50.708	-21			14.594	10			15.058	1
55.619	5			51.133	-22			14.599	11			15.455	0
56.084	4			51.177	-23			14.604	12			15.546	-1
56.555	5			51.593	-24			14.905	13			15.612	-2
56.57	6			52.086	-23			14.905	14			15.613	-1
56.575	5			52.086	-24			15.028	15			16.04	-2
56.579	4			52.111	-25			16.003	16			16.187	-1
56.58	3			52.139	-24			16.003	17			16.473	0
56.874	4			52.141	-23			16.033	16			16.59	1
57.004	5			52.146	-24			16.523	17			16.993	2
57.014	4			52.174	-23			16.532	16			17.105	1
57.071	3			52.484	-22			16.548	17			17.465	0
57.142	2			52.533	-21			16.557	16			17.591	-1
57.388	1			52.612	-22			16.557	15			17.992	0
57.495	0			53.035	-23			16.96	16			18.461	-1
57.521	1			53.062	-24			17.062	15			18.981	0
57.63	2			53.109	-23			17.434	16			19.021	-1
57.98	1			53.123	-22			18.025	17			19.024	-2
58.083	2			53.125	-23			18.08	16			19.096	-1
58.519	1			53.222	-24			18.391	15			19.104	-2
58.578	0			53.659	-25			18.495	14			19.499	-3
58.664	1			54.047	-26			18.516	15			19.661	-2
59.015	2			55.048	-25			19.476	14			20.226	-1
59.091	3			55.653	-24			19.974	13			20.503	0
59.121	4			56.132	-25			20.039	12			20.556	1
59.591	5			56.632	-24			20.262	13			20.99	2
59.624	6			56.717	-23			20.454	12			21.017	3
59.653	7			57.027	-22			20.491	11			21.017	4
59.91	8			57.111	-21			20.524	10			21.505	3
60.02	7			58.017	-20			20.59	9			21.508	4
60.173	8			58.059	-21			21.006	8			21.517	3
60.574	9			59.004	-20			21.016	9			21.964	2
60.963	10			59.022	-19			21.022	10			21.989	3
61.585	9			59.128	-18			21.482	9			22.075	4
61.78	8			59.678	-19			21.545	10			22.077	3
61.977	9			59.732	-18			21.553	11			23.091	2
62.126	10			60.693	-19			22.029	12			24.018	3
62.151	11			60.827	-20			22.048	11			24.484	4
62.67	10			61.017	-19			22.073	10			24.496	5
62.933	11			61.04	-20			22.526	11			24.525	6
63.046	12			61.529	-21			22.573	10			24.534	5
63.515	13			61.692	-20			22.957	9			24.984	6
63.624	14			61.732	-19			23.046	10			25.988	7
64.048	15			63.044	-18			23.049	9			26.081	6
64.101	16			63.307	-19			23.482	10			26.173	5
64.226	15			63.544	-20			23.514	9			26.173	4
64.51	16			64.005	-21			23.521	8			26.278	5
64.528	15			64.008	-22			23.529	7			26.278	6
64.553	16			64.047	-21			24.053	8			26.518	7
64.687	17			64.12	-20			24.464	7			26.541	6
65.137	16			64.173	-21			24.512	8			27.064	7
66.104	17			64.529	-20			24.517	9			27.067	6
66.656	18			64.541	-21			24.605	10			27.085	7
67.04	19			64.686	-20			24.878	11			27.398	8
67.129	18			65.023	-21			24.981	10			27.425	7
67.584	17			65.134	-20			25.307	11			27.425	6
67.65	16			65.545	-21			25.535	10			27.456	5
68.119	17			66.091	-20			25.607	9			27.489	6
68.165	16			66.554	-19			25.748	10			27.503	5
68.594	15			66.644	-18			25.948	9			27.547	4
68.981	14			66.936	-19			25.951	10			27.547	3
69.058	13			66.977	-20			25.991	11			27.566	2
69.133	12			67.088	-21			26.454	12			27.572	3
69.99	13			67.184	-20			26.5	13			27.815	4
70.088	14			67.472	-19			26.734	12			28.062	3
70.505	15			67.545	-20			26.873	11			28.462	2
70.721	14			67.579	-19			26.998	10			29.464	1
70.729	13			67.995	-20			27.011	11			29.632	0
71.034	14			68.608	-21			27.541	10			29.983	1
71.575	15			68.669	-22			28.463	9			30.125	0
71.609	16			69.035	-21			29.036	10			30.137	-1
71.983	15			69.041	-20			29.077	11			30.582	0
72.062	16			70.1	-19			29.449	12			30.602	-1
72.101	17			70.141	-20			29.473	13			30.631	-2
72.454	16			70.162	-19			30.474	12			31.007	-1
72.564	17			70.234	-20			30.48	11			31.022	0
72.657	16			70.475	-21			30.566	12			31.393	-1
73.15	15			70.531	-22			30.594	11			31.403	0
73.167	14			70.633	-23			31.025	12			31.966	-1
73.506	13			70.644	-22			31.477	13			32.034	0
73.553	14			70.996	-23			31.521	14			32.042	1
74.496	15			71.181	-24			31.544	15			32.517	0
75.049	16			71.554	-23			31.544	16			32.517	-1
75.067	15			71.609	-22			31.637	17			32.531	0
75.105	14			71.623	-21			32.056	18			32.536	-1
75.117	15			71.633	-20			32.522	19			32.897	0
75.138	14			72.229	-21			32.537	18			33.919	-1
75.244	13			72.54	-20			32.554	17			33.971	0
76.044	14			72.564	-19			32.562	18			33.992	-1
76.046	15			72.584	-18			32.952	17			34.027	-2
76.085	14			72.617	-19			32.991	16			34.041	-1
76.223	15			72.965	-20			33	17			34.576	-2
76.548	16			73.048	-21			33.023	18			34.606	-1
76.973	15			73.526	-20			33.432	17			34.9	0
77.039	14			73.999	-21			33.638	18			34.94	1
77.725	15			74.016	-22			34.97	17			34.971	2
78.066	14			74.086	-21			35.469	16			34.996	1
78.11	13			74.198	-20			35.469	15			35.019	2
78.456	14			74.659	-21			35.474	14			35.027	3
78.546	15			74.687	-22			35.542	13			35.062	2
78.551	14			74.917	-23			35.622	12			35.422	1
79.074	13			75.499	-22			35.936	11			35.533	0
80.097	12			75.566	-21			35.984	10			35.533	-1
80.217	13			76.037	-20			36.01	11			35.928	-2
81.477	14			76.53	-19			36.018	12			36.072	-3
81.638	13			76.626	-20			36.026	13			36.16	-4
82.595	12			77.033	-19			36.028	14			36.546	-5
82.601	13			77.638	-20			36.511	15			37.017	-6
82.686	14			77.656	-21			36.515	16			37.04	-5
83.59	15			77.956	-20			36.552	17			37.508	-4
83.647	16			77.996	-21			36.649	16			37.516	-5
83.805	15			78.102	-20			36.692	17			37.526	-4
84.153	14			79.049	-21			37.057	18			37.826	-3
84.173	15			79.094	-22			37.073	17			39.419	-4
84.305	14			79.135	-21			37.073	16			39.468	-3
84.984	15			79.584	-20			37.587	15			40.019	-4
85.135	14			79.64	-21			37.938	14			40.025	-3
85.149	13			79.668	-20			37.968	13			40.479	-4
85.295	12			80.024	-19			38.043	12			40.572	-5
85.535	11			80.625	-18			38.045	13			41.008	-6
85.743	12			80.674	-17			38.087	12			41.053	-7
85.959	11			80.993	-18			38.331	13			41.078	-8
85.993	12			81.091	-19			38.331	14			41.46	-7
86.053	11			81.188	-20			38.552	13			41.486	-6
86.055	12			81.659	-19			38.574	14			41.5	-5
86.517	13			82.013	-20			38.968	13			42.038	-6
86.519	14			82.105	-21			38.968	12			42.106	-7
86.739	13			82.119	-22			39.543	13			42.365	-6
87.652	14			82.402	-21			39.941	12			42.981	-7
87.664	15			82.63	-22			40.013	13			43.146	-6
88.11	16			82.651	-21			40.111	12			43.149	-7
88.444	15			83.065	-22			40.127	11			43.184	-6
88.99	14			83.216	-21			40.244	10			43.946	-5
89.487	15			83.511	-22			40.449	11			43.976	-4
89.575	14			83.527	-23			40.594	12			44.444	-5
89.942	13			83.665	-24			40.97	13			44.535	-6
89.96	12			84.029	-23			40.97	14			44.906	-5
90.011	11			84.09	-24			41.007	15			45.115	-4
90.018	10			84.228	-23			41.424	14			45.312	-5
90.109	9			84.538	-24			41.543	15			45.736	-6
90.456	10			85.04	-25			41.577	16			45.962	-5
90.514	11			85.087	-26			41.918	15			46.046	-6
91.144	12			85.602	-27			41.969	16			46.111	-7
91.908	13			86.052	-28			42.016	17			46.411	-8
91.933	14			86.532	-27			42.533	18			46.467	-9
92.013	13			86.602	-26			42.684	19			46.495	-8
92.128	12			86.603	-27			43.428	20			46.546	-9
92.129	13			86.642	-26			43.476	21			46.562	-8
92.621	12			86.967	-25			43.527	22			46.566	-9
92.976	13			87.049	-24			44.019	23			46.64	-8
93.04	12			87.068	-23			44.037	24			46.973	-9
93.104	11			87.2	-24			44.434	25			46.991	-10
93.167	10			87.473	-25			44.975	24			47.075	-9
93.569	9			87.564	-26			45.08	23			47.075	-8
93.593	8			87.676	-27			45.434	24			47.456	-7
94.076	7			88.549	-28			45.599	25			47.476	-8
94.102	8			88.616	-29			45.999	24			47.476	-9
95.151	7			88.756	-28			46.025	23			47.489	-10
95.685	8			88.82	-29			46.383	24			47.52	-11
95.736	7			89.065	-30			46.496	25			47.564	-10
95.984	6			89.463	-31			46.982	26			48.037	-11
96.035	7			89.497	-32			46.992	27			48.347	-12
96.66	8			89.613	-33			47.08	28			48.543	-13
97.082	9			89.997	-32			47.095	29			49.053	-12
97.093	10			90.589	-33			48.006	28			49.363	-13
97.397	9			90.636	-32			48.039	29			49.363	-14
97.492	8			91.529	-31			48.469	30			49.385	-13
97.583	9			91.551	-32			48.543	31			49.403	-12
97.629	8			92.099	-33			48.553	30			49.637	-11
97.637	7			92.49	-32			48.561	29			49.981	-12
98.157	6			92.972	-33			49.03	28			50.483	-13
98.502	7			93.07	-32			49.458	29			50.553	-14
99.5	6			93.104	-33			49.468	28			51.072	-13
99.64	5			93.182	-34			49.48	29			51.416	-12
100.555	6			94.084	-35			49.991	30			51.476	-13
100.587	7			94.185	-36			50.002	29			51.476	-14
100.599	6			95.014	-37			50.48	30			51.952	-13
100.657	7			95.116	-36			50.528	29			51.971	-12
101.143	8			95.613	-35			50.844	28			52.06	-13
101.19	9			96.031	-36			50.962	27			52.474	-14
101.412	10			96.059	-35			51.505	28			52.613	-15
101.505	9			96.536	-34			51.532	27			53.116	-14
101.511	10			96.551	-33			51.562	26			53.269	-13
101.575	11			96.555	-34			51.987	25			53.55	-14
102.464	12			96.583	-33			52.458	26			54.001	-15
102.499	13			96.598	-32			52.523	27			54.135	-14
102.615	12			96.67	-31			52.535	26			54.991	-13
102.642	13			97.042	-30			53.048	25			55.045	-14
103.053	14			97.104	-31			53.535	26			55.467	-15
103.617	15			97.119	-32			53.544	25			55.483	-16
103.997	16			97.542	-33			53.552	24			55.496	-15
104.094	15			97.643	-34			53.556	23			55.532	-14
104.528	16			97.966	-33			54.482	22			55.537	-13
104.969	17			98.041	-34			54.486	23			56.015	-14
104.972	16			98.449	-33			54.684	24			56.034	-15
105.023	17			98.566	-32			54.734	23			56.06	-16
105.081	18			98.661	-31			54.817	22			56.399	-15
105.083	17			99.593	-30			55.025	23			56.492	-16
105.51	16			100.083	-29			55.488	22			56.519	-15
105.761	15			100.592	-30			55.881	23			56.812	-14
105.809	14			100.645	-29			56.633	22			56.975	-13
106.09	15			100.672	-28			56.962	23			57.044	-12
106.097	14			100.725	-27			57.033	24			57.059	-11
106.107	15			100.754	-28			57.103	25			57.464	-10
106.527	16			101.051	-29			57.121	24			57.476	-11
106.848	17			101.109	-28			57.464	23			57.519	-10
107.041	16			101.141	-29			57.502	24			58.439	-9
107.064	15			101.472	-30			57.549	25			58.539	-8
107.117	14			101.591	-31			57.549	26			58.584	-9
107.128	15			102.136	-30			57.594	25			58.997	-10
107.172	14			102.483	-29			57.644	26			59.007	-9
107.731	15			102.517	-28			57.689	27			59.064	-10
108.5	14			102.613	-27			57.954	26			59.083	-9
108.543	13			103.044	-28			57.973	25			59.668	-10
108.591	12			103.105	-27			58.001	24			59.944	-11
108.649	11			103.551	-28			58.081	23			60.025	-12
108.735	12			103.688	-29			58.105	24			60.93	-11
109.022	11			104.076	-28			58.54	25			61.013	-12
109.047	12			104.103	-29			58.56	24			61.019	-13
109.5	11			104.472	-30			58.957	23			61.068	-12
109.571	10			104.602	-31			59.045	24			61.456	-11
110.022	9			105.108	-32			59.051	25			61.941	-10
110.091	10			105.551	-31			59.074	26			62.047	-9
110.188	11			106.095	-32			59.086	25			62.052	-8
110.466	12			106.263	-31			59.487	26			62.205	-9
111.06	13			106.367	-30			59.532	27			62.283	-8
111.075	12			106.494	-29			59.537	26			62.435	-9
111.091	13			107.087	-30			60.005	25			62.566	-10
111.404	14			107.089	-31			60.038	24			62.991	-9
111.505	13			107.231	-32			60.058	25			63.001	-10
111.558	14			107.304	-33			60.16	24			63.028	-9
111.566	13			107.509	-34			60.449	23			63.062	-10
111.572	12			108.27	-33			60.488	22			63.16	-9
111.737	13			108.522	-34			60.488	21			63.567	-8
111.789	12			108.553	-33			60.488	22			64.006	-9
112.05	11			108.562	-34			61.082	21			64.006	-10
112.56	10			108.614	-33			61.491	22			64.043	-11
112.617	11			109.035	-34			61.561	23			64.12	-12
112.992	10			109.543	-35			61.963	24			64.449	-13
113.019	11			109.548	-36			62.463	25			64.54	-14
113.087	12			109.65	-35			62.929	24			65.085	-15
113.103	11			110.352	-36			62.966	23			65.154	-14
113.497	12			110.567	-35			64.024	22			65.5	-13
113.607	13			111.118	-36			64.056	23			65.558	-14
114.62	12			111.181	-35			64.194	22			66	-15
115.425	13			111.557	-34			64.582	23			66.051	-16
115.62	12			111.638	-33			64.899	22			66.129	-17
116.095	13			111.751	-32			65.049	23			66.493	-18
116.161	14			111.809	-33			65.233	24			66.683	-17
116.502	13			112.103	-34			65.402	25			66.993	-18
117.588	14			112.583	-33			65.501	26			67.183	-17
117.954	15			112.591	-34			65.501	27			67.771	-18
117.971	16			112.618	-35			65.51	28			68.039	-17
118.147	15			112.786	-36			65.579	29			68.482	-16
118.724	16			113.062	-37			66.01	28			68.483	-15
118.991	15			113.596	-38			66.017	29			68.491	-14
119.488	16			113.668	-39			66.033	28			68.499	-15
119.539	17			114.565	-40			66.118	27			68.519	-16
119.64	18			115.149	-41			66.145	28			68.548	-17
120.132	19			116.024	-42			66.454	27			68.672	-18
120.135	20			116.093	-43			66.483	26			69.034	-17
120.145	19			116.495	-44			66.498	25			69.034	-16
120.584	18			116.54	-45			66.532	24			69.218	-17
120.59	17			116.551	-44			66.548	25			69.517	-16
120.612	16			116.585	-45			67.074	24			69.563	-17
120.664	17			116.652	-44			67.434	25			70	-18
121.049	16			117.027	-45			67.434	26			70.035	-19
121.081	15			117.11	-46			67.472	27			70.035	-20
121.555	16			118.011	-47			67.532	28			70.057	-21
121.851	17			118.053	-46			68.016	27			70.458	-22
121.956	16			118.06	-45			68.025	28			70.525	-21
122.013	15			118.168	-46			68.076	29			70.867	-22
122.151	16			118.181	-47			68.144	30			70.962	-21
122.227	17			118.418	-48			68.526	31			71.507	-20
122.566	18			118.471	-49			68.936	30			71.508	-19
122.948	19			118.574	-50			69.475	29			71.528	-20
123.177	20			119.038	-51			70.03	30			71.97	-19
124.173	21			119.044	-52			70.433	29			72.008	-18
124.606	20			119.529	-51			70.433	28			72.601	-19
124.625	21			119.656	-50			70.484	27			72.981	-20
124.658	22			119.813	-51			70.5	26			72.99	-21
125.006	23			120.024	-50			70.504	25			73.063	-22
125.312	22			120.124	-51			70.504	24			73.469	-21
125.636	23			121.09	-52			70.669	25			73.985	-20
125.715	22			121.167	-51			70.885	24			74.013	-21
125.76	23			121.214	-52			70.914	23			74.479	-22
126.093	22			121.515	-53			70.974	24			74.536	-23
126.598	21			121.573	-54			71.039	23			74.551	-24
126.754	22			121.908	-53			71.068	24			74.556	-25
126.953	21			122.018	-54			71.163	25			74.661	-24
128.012	20			122.051	-55			71.475	24			74.706	-25
128.185	19			122.543	-56			71.511	23			74.894	-26
128.242	20			122.756	-57			71.536	22			75.068	-25
128.516	19			123.025	-56			71.57	21			75.631	-26
128.567	20			123.604	-55			71.588	20			75.655	-25
129.021	21			123.702	-56			72.002	19			75.739	-26
129.152	22			123.958	-55			72.47	18			75.884	-27
129.153	21			124.619	-54			72.471	19			75.961	-26
129.156	22			124.652	-53			73.049	18			75.972	-25
129.694	23			125.021	-54			73.077	17			76.017	-26
130.049	22			125.106	-55			73.39	16			76.017	-27
130.096	23			125.507	-54			73.504	17			76.022	-26
130.118	22			125.607	-55			73.594	18			76.07	-27
130.222	21			125.659	-54			73.99	17			76.072	-28
130.643	20			125.961	-53			74.51	16			76.306	-29
131.054	21			126.198	-52			74.51	15			76.439	-28
131.084	22			126.204	-53			74.586	16			76.458	-27
131.171	23			126.633	-52			74.843	17			76.475	-28
131.421	22			126.652	-53			74.912	16			76.549	-29
131.505	21			127.036	-54			75.06	17			76.988	-28
131.643	20			127.168	-55			75.54	16			76.988	-27
132.005	19			127.169	-56			75.565	17			77.062	-28
132.166	18			127.723	-57			75.899	18			77.468	-27
132.525	19			128.052	-58			75.983	17			77.52	-28
132.612	20			128.096	-57			76.334	18			77.95	-29
132.871	19			128.139	-56			76.629	17			78.042	-28
132.958	20			128.17	-55			76.795	18			79.002	-29
133.086	21			129.603	-54			76.85	19			79.012	-28
133.243	22			130.083	-53			76.896	20			79.121	-29
133.681	21			130.494	-54			76.974	19			79.447	-28
134.186	20			131.137	-53			76.997	18			80.033	-27
134.28	19			131.214	-54			77.09	19			80.499	-26
134.469	18			132.099	-55			77.508	18			80.499	-25
134.513	17			132.57	-56			78.069	19			80.993	-24
134.525	18			132.571	-57			78.07	20			81.057	-25
134.945	19			133.126	-56			78.398	19			81.086	-24
135.111	20			133.142	-57			78.452	20			81.093	-25
135.586	21			133.19	-58			78.465	19			81.535	-24
135.61	20			134.189	-57			78.618	18			81.538	-25
135.741	19			134.206	-58			79.048	19			81.538	-24
136.61	18			135.166	-57			79.122	18			81.588	-23
136.613	19			135.597	-56			79.542	19			81.973	-24
137.021	18			136.091	-55			79.557	18			81.998	-23
137.035	19			137.091	-56			79.561	19			82.546	-22
137.665	18			137.623	-55			79.562	20			82.546	-21
138.077	19			137.634	-56			79.667	19			82.569	-22
138.121	20			137.706	-57			80.075	18			82.573	-21
138.153	21			137.992	-56			80.407	17			82.968	-22
138.588	20			138.037	-55			80.487	16			82.988	-21
138.611	19			138.058	-54			80.496	17			83.036	-22
138.614	20			138.066	-55			80.531	18			83.065	-23
138.615	19			138.519	-56			81.03	19			83.117	-24
138.942	18			138.643	-57			81.087	20			83.46	-25
139.581	17			138.718	-58			81.43	21			83.561	-26
140.399	16			138.885	-57			81.574	22			83.989	-25
140.666	15			139.018	-58			81.968	21			84.005	-24
141.12	16			139.221	-59			81.982	20			84.079	-23
141.641	15			139.646	-60			82.027	19			84.084	-24
141.996	14			140.029	-61			82.07	20			84.486	-25
142.178	15			140.03	-60			82.367	21			84.525	-26
142.489	14			140.599	-59			82.555	20			84.534	-25
142.627	15			140.896	-58			82.853	19			84.619	-26
142.63	16			141.066	-59			83.011	20			84.874	-25
143.098	17			141.1	-60			83.031	19			85.064	-24
143.513	18			141.196	-61			83.559	18			85.419	-25
143.598	17			141.549	-60			83.636	17			85.437	-24
143.987	18			141.597	-59			83.655	16			85.524	-25
144.141	17			141.696	-60			83.694	15			85.558	-26
144.453	16			142.129	-59			83.956	14			85.962	-27
144.506	17			142.144	-58			83.982	13			86.051	-26
144.644	16			142.984	-57			84.044	14			86.099	-27
145.048	15			143.94	-56			84.46	13			86.461	-26
145.137	16			144.185	-57			84.551	12			86.465	-25
145.171	15			144.409	-56			84.628	11			86.505	-24
146.023	16			145.021	-57			85.088	12			86.525	-25
146.102	15			145.061	-58			85.606	13			86.577	-24
146.499	16			145.525	-57			85.986	12			86.827	-25
146.553	15			145.632	-58			86.444	13			86.827	-26
146.564	16			146.02	-59			86.56	14			87.486	-25
146.707	17			146.058	-60			86.823	15			87.534	-26
146.802	18			146.083	-61			87.003	16			87.547	-25
146.99	17			146.134	-62			87.505	15			87.65	-26
147.577	16			146.176	-63			87.924	16			87.937	-25
148.038	15			146.19	-62			88.009	15			87.967	-26
148.157	14			146.598	-61			88.04	16			88.506	-25
148.608	13			146.645	-62			88.563	17			88.506	-24
148.988	12			147.036	-63			89.016	18			88.558	-25
149.132	13			147.587	-62			89.339	17			89.02	-26
149.604	14			148.369	-61			89.361	18			89.039	-27
150.081	13			148.545	-62			89.46	17			89.482	-26
150.549	12			148.971	-61			89.504	16			89.524	-25
151.155	13			149.663	-62			89.538	15			89.537	-26
151.553	12			150.011	-63			89.558	16			89.965	-27
151.62	11			150.552	-64			89.578	15			89.976	-28
151.782	10			151.014	-65			89.591	16			90.004	-29
151.888	11			151.165	-64			90.11	15			90.073	-30
152.063	12			151.175	-65			90.44	16			90.475	-29
152.103	11			151.585	-64			90.574	17			90.53	-28
152.6	12			152.165	-63			90.957	16			90.578	-27
152.601	11			152.586	-62			90.998	15			91.016	-28
153.077	10			152.617	-61			91.001	14			91.022	-27
153.272	9			153.437	-60			91.068	13			91.143	-26
153.469	10			153.555	-59			91.482	12			91.206	-25
153.515	9			153.628	-58			91.525	13			91.54	-24
153.554	8			153.755	-57			91.542	12			91.609	-25
153.57	7			154.146	-58			91.603	11			91.947	-26
154.195	6			154.162	-59			91.943	12			91.986	-27
154.508	5			154.493	-58			91.946	11			91.997	-28
154.593	6			154.53	-57			91.97	10			92.452	-29
155.025	5			155.09	-56			92.09	9			92.529	-30
155.192	6			155.13	-57			92.438	8			92.543	-29
155.778	7			155.206	-56			92.53	7			92.547	-30
156.085	6			155.629	-55			92.594	8			92.613	-31
156.131	7			155.644	-56			93.017	9			92.965	-30
156.251	6			155.78	-55			93.367	8			93.007	-31
156.56	5			155.987	-54			93.465	7			93.058	-32
156.61	4			156.171	-53			93.57	6			93.483	-31
156.631	3			156.546	-54			93.85	7			93.536	-30
156.685	4			156.612	-53			94.046	8			93.561	-29
157.626	5			156.939	-52			94.052	7			93.637	-28
157.699	4			157.181	-51			94.546	8			93.998	-29
158.512	3			157.494	-52			95.014	9			94.011	-28
158.625	2			157.494	-53			95.014	10			94.417	-27
159.052	1			157.526	-54			95.02	9			94.453	-28
159.098	2			157.61	-53			95.465	8			94.454	-27
159.534	3			157.957	-54			95.99	9			94.508	-26
159.548	2			158.188	-55			96.002	8			94.631	-25
159.686	3			159.123	-54			96.074	7			94.989	-26
160.173	4			159.643	-53			96.506	8			94.992	-27
160.198	3			160.081	-52			96.661	7			94.994	-28
160.969	2			160.083	-51			97.022	6			95.023	-27
161.077	3			160.146	-50			97.035	5			95.031	-28
161.518	2			161.02	-49			97.103	6			95.402	-29
161.673	1			161.099	-50			97.103	7			95.544	-30
163.008	2			162.043	-49			97.479	8			96.102	-29
163.562	1			162.46	-48			97.535	9			96.509	-30
165.092	0			163.102	-49			97.538	10			96.54	-31
165.157	-1			163.182	-50			97.628	11			96.796	-32
165.508	-2			163.185	-49			97.886	10			96.838	-31
165.546	-3			163.185	-50			97.886	9			97.04	-32
165.551	-4			163.611	-49			98	10			97.042	-31
165.778	-3			163.721	-48			98.021	9			97.51	-30
166.513	-4			164.2	-49			98.522	8			97.976	-29
167.112	-5			164.615	-50			98.964	7			97.985	-28
167.147	-4			164.638	-51			98.966	8			97.989	-27
167.615	-3			164.672	-52			99.037	9			98.007	-28
167.652	-2			164.728	-53			99.492	10			99.048	-29
168.037	-3			165.06	-52			99.51	9			99.085	-30
168.637	-2			165.102	-51			99.535	8			99.122	-29
168.747	-3			165.67	-52			99.59	9			99.472	-28
169.198	-2			165.684	-51			99.959	10			99.637	-27
169.258	-3			166.042	-52			100.004	9			100.002	-26
169.453	-4			166.083	-53			100.441	10			100.238	-27
169.608	-5			166.581	-52			100.485	11			100.423	-28
169.653	-6			166.706	-53			100.53	10			100.494	-29
170.072	-5			166.75	-52			101.005	11			100.498	-30
170.089	-4			166.756	-53			101.03	10			100.906	-31
170.641	-3			167.067	-52			101.039	9			100.994	-30
170.945	-4			167.081	-53			101.437	10			101.067	-29
171.388	-5			167.139	-52			101.446	9			101.186	-28
171.496	-4			167.144	-51			101.447	8			101.449	-29
171.96	-3			167.241	-52			101.532	9			101.518	-28
171.989	-2			167.265	-53			101.594	8			101.518	-27
172.083	-3			167.701	-52			101.928	9			101.918	-28
172.098	-4			168.112	-53			101.99	8			101.988	-27
172.619	-3			168.185	-54			102.124	7			102.436	-26
172.982	-4			168.489	-55			102.465	8			102.498	-25
173.024	-5			168.75	-56			103.022	7			102.615	-24
173.113	-4			169.031	-55			103.042	6			102.988	-23
173.592	-3			169.112	-54			103.056	5			103.057	-22
174.079	-4			169.156	-53			103.095	4			103.469	-21
174.093	-3			170.049	-52			103.524	5			103.545	-20
174.106	-4			170.076	-53			103.53	6			103.545	-19
174.161	-3			170.09	-54			103.536	5			103.971	-20
174.583	-4			170.177	-53			103.822	4			103.971	-21
175.059	-5			170.542	-54			103.937	5			104.042	-20
175.145	-6			170.667	-53			104.486	4			104.054	-19
175.394	-7			171.012	-54			104.529	3			104.068	-20
175.637	-8			171.056	-55			104.53	2			104.517	-19
175.755	-9			171.194	-54			105.016	3			104.882	-18
176.177	-10			171.497	-53			105.533	4			104.914	-17
176.481	-9			171.541	-54			105.551	3			104.964	-18
176.602	-8			171.647	-53			105.859	4			104.966	-17
177.053	-9			172.727	-54			106.012	3			104.981	-18
177.118	-8			173.034	-55			106.032	2			104.989	-19
177.299	-7			173.043	-54			106.032	1			105.031	-20
177.638	-8			173.068	-55			106.252	0			105.031	-21
177.687	-7			173.111	-54			106.468	-1			105.035	-20
177.939	-6			173.136	-55			106.468	-2			105.053	-19
178.506	-7			173.146	-54			106.944	-3			105.228	-18
178.619	-6			173.616	-53			106.958	-4			105.478	-17
178.639	-7			174.03	-52			106.96	-3			105.522	-18
178.672	-6			174.038	-51			107.008	-4			105.554	-17
178.699	-5			174.187	-52			107.545	-5			105.555	-18
178.795	-6			174.536	-51			107.921	-6			105.605	-19
179.097	-5			174.707	-50			108.434	-5			105.999	-18
179.499	-4			175.012	-49			108.963	-4			106.034	-19
179.621	-5			175.074	-48			109.012	-3			106.034	-20
179.641	-6			175.116	-49			109.023	-4			106.074	-21
179.696	-7			175.117	-48			109.023	-3			106.15	-20
180.632	-8			175.494	-47			109.023	-2			106.425	-19
181.043	-7			176.023	-48			109.532	-3			106.521	-18
181.125	-6			176.124	-47			109.959	-2			107.496	-19
181.143	-5			176.607	-46			110.071	-1			107.521	-18
181.531	-4			176.638	-47			110.424	-2			107.991	-17
181.565	-5			176.679	-46			110.493	-1			107.996	-18
181.616	-6			177.01	-45			110.515	-2			108.566	-19
182.029	-5			177.466	-46			110.583	-1			108.922	-20
182.495	-6			177.577	-47			110.874	-2			108.997	-19
182.517	-7			177.581	-46			110.941	-1			109.041	-20
182.523	-8			177.683	-47			110.945	-2			109.459	-19
183.088	-9			177.707	-46			111.46	-3			109.479	-20
183.094	-8			177.985	-45			111.5	-4			109.489	-21
183.384	-7			178.21	-44			111.544	-5			109.489	-22
183.53	-8			178.455	-45			111.555	-6			109.656	-21
183.541	-9			178.495	-44			111.96	-7			109.966	-20
183.593	-10			178.555	-45			111.978	-8			110.022	-19
184.598	-9			178.657	-44			112.013	-9			110.048	-18
184.655	-8			179.023	-43			112.05	-8			110.053	-19
184.96	-9			179.49	-42			112.069	-7			110.476	-18
185.017	-10			179.524	-43			112.619	-6			110.492	-17
185.121	-9			179.847	-42			112.944	-7			110.577	-16
185.179	-10			180.108	-43			113.586	-8			110.649	-15
185.563	-9			180.14	-42			114.038	-7			110.911	-14
185.671	-10			180.352	-41			114.643	-6			111.031	-13
186.026	-11			180.434	-42			114.887	-5			111.072	-14
186.572	-12			180.593	-43			115.137	-4			111.553	-15
186.629	-11			180.709	-44			115.33	-5			111.574	-14
186.641	-12			180.774	-43			115.587	-4			111.578	-13
186.992	-11			181.113	-42			115.61	-3			112.018	-14
187.042	-12			181.506	-41			115.866	-2			112.078	-15
187.145	-11			181.543	-40			116.418	-3			112.499	-14
187.226	-10			181.594	-41			116.511	-2			112.613	-13
187.61	-11			181.674	-42			116.624	-3			112.943	-12
188.031	-12			182.565	-41			116.667	-4			113.184	-11
188.081	-13			183.049	-42			116.994	-3			113.481	-10
188.172	-14			183.06	-43			117.407	-4			113.493	-11
188.207	-15			183.961	-42			117.42	-3			113.584	-10
188.289	-14			184.097	-41			117.42	-4			113.967	-11
188.518	-15			184.435	-40			117.447	-3			113.989	-12
188.56	-16			184.527	-39			117.461	-2			114.076	-11
188.65	-17			184.531	-38			117.485	-1			114.079	-10
189.082	-18			184.619	-39			118.093	0			114.084	-9
189.826	-17			185.052	-40			118.779	-1			114.514	-8
190.111	-18			185.087	-39			119.063	-2			114.656	-7
190.606	-17			185.577	-40			119.097	-3			114.656	-6
190.667	-18			185.725	-41			119.398	-4			114.996	-7
190.877	-19			185.925	-40			120.454	-5			115.034	-6
190.968	-20			186.706	-41			120.557	-4			115.525	-5
190.99	-19			187.034	-40			120.559	-3			115.883	-6
192.007	-20			187.085	-41			120.594	-2			116.055	-5
192.563	-19			187.179	-40			120.789	-1			116.067	-4
192.604	-18			187.565	-41			120.978	-2			116.547	-5
192.657	-19			187.586	-42			121.486	-3			116.557	-6
192.848	-18			188.042	-41			121.555	-4			116.567	-5
193.496	-19			188.104	-40			121.562	-5			116.59	-6
193.555	-20			188.603	-41			121.651	-6			116.967	-5
193.574	-19			189.045	-42			121.991	-5			117.09	-6
193.624	-20			189.181	-43			122.008	-4			117.349	-5
193.633	-21			189.221	-42			122.008	-3			117.404	-4
193.758	-20			189.465	-43			122.033	-2			117.487	-3
193.84	-19			189.55	-42			122.122	-1			117.543	-2
193.954	-18			189.949	-43			122.378	-2			117.543	-1
194.151	-19			190.08	-44			122.467	-3			117.544	-2
194.551	-20			190.62	-45			122.924	-4			117.545	-3
195.056	-19			191.133	-44			123.093	-5			117.546	-2
195.505	-20			191.418	-45			123.356	-6			118.115	-1
196.04	-19			191.602	-46			123.576	-5			118.455	0
196.11	-20			191.625	-47			123.928	-4			118.507	-1
196.139	-21			192.097	-46			124.07	-5			118.524	-2
196.14	-20			192.152	-45			124.076	-6			118.524	-1
196.26	-19			192.431	-46			125.024	-7			118.881	0
196.447	-20			192.607	-45			125.031	-6			118.972	-1
196.552	-21			192.694	-46			125.428	-7			118.977	0
196.995	-20			193.085	-45			125.428	-8			119.013	1
197.087	-19			193.643	-44			125.516	-7			119.864	0
197.167	-18			193.709	-45			126.082	-8			119.983	1
197.978	-19			194.621	-44			126.087	-9			119.984	2
198.017	-18			194.658	-43			126.1	-8			120.507	1
198.223	-19			194.776	-44			126.432	-7			120.598	0
198.595	-20			195.045	-45			126.552	-6			120.999	1
199.027	-21			195.065	-44			126.56	-5			121.058	0
200.056	-20			195.708	-45			126.563	-6			121.063	1
200.058	-21			195.953	-46			127.081	-7			121.358	0
200.103	-22			196.115	-45			127.099	-6			121.432	-1
200.118	-23			196.581	-46			127.141	-5			121.531	0
200.589	-24			196.627	-47			127.355	-4			122.04	1
201.088	-25			197.043	-48			127.481	-3			122.074	2
201.118	-26			197.075	-49			127.501	-2			122.443	1
201.194	-27			197.115	-48			128.071	-3			122.446	0
201.982	-28			197.174	-47			128.951	-2			122.48	1
202.196	-27			197.478	-46			128.978	-1			122.984	2
202.618	-28			197.604	-47			128.989	-2			123.068	1
202.677	-29			197.761	-48			129.06	-3			123.095	0
203.133	-28			198.067	-47			129.127	-2			123.489	1
203.611	-27			198.069	-46			129.449	-3			123.643	2
203.618	-26			198.521	-45			129.583	-4			123.986	1
203.874	-27			198.633	-44			130.398	-5			123.994	0
204.018	-26			199.511	-45			130.445	-6			124.001	1
204.095	-27			199.604	-44			130.497	-5			124.045	2
204.206	-28			199.961	-43			130.516	-4			124.511	3
204.558	-29			200.216	-44			130.636	-5			125.034	4
204.652	-30			200.482	-43			130.973	-6			125.097	3
205.302	-31			200.515	-42			130.992	-5			125.132	2
205.488	-32			200.555	-41			131.053	-4			125.403	1
205.54	-31			200.639	-42			131.053	-3			125.512	0
205.567	-32			200.694	-43			131.559	-2			125.641	-1
205.644	-33			200.803	-42			131.593	-1			125.761	0
205.884	-32			201.163	-43			132.016	0			125.904	1
205.994	-31			201.215	-42			132.028	-1			125.961	2
206.528	-32			201.577	-43			132.06	0			126.538	1
206.743	-31			201.58	-42			132.119	-1			126.667	2
207.58	-32			201.789	-43			132.379	-2			127.076	1
207.978	-33			202.086	-44			132.476	-3			127.1	2
208.074	-34			202.207	-43			132.623	-2			127.491	1
208.223	-35			202.605	-42			132.816	-3			127.573	2
209.617	-34			202.67	-41			133.068	-2			128.052	3
210.001	-33			203.574	-42			133.097	-3			128.358	4
210.453	-34			203.632	-41			133.182	-2			128.358	5
210.508	-33			203.996	-40			134.03	-1			128.393	4
210.603	-32			204.114	-41			134.052	-2			128.578	3
210.8	-31			204.596	-40			134.084	-1			128.731	4
211.042	-32			204.919	-39			134.532	0			129.04	5
211.12	-31			205.508	-38			134.562	1			129.098	6
211.617	-32			205.557	-39			134.886	2			129.524	7
212.189	-33			205.581	-38			134.971	1			129.524	8
212.503	-34			205.662	-37			136.089	2			129.53	9
212.511	-35			205.98	-36			136.477	3			129.951	10
213.051	-34			205.987	-35			136.994	4			130.035	11
213.067	-33			206.509	-36			137.301	5			130.048	12
213.121	-34			206.566	-37			137.477	4			130.153	11
213.147	-35			206.58	-36			137.867	3			130.428	10
213.506	-36			206.612	-37			137.867	2			130.452	11
213.955	-37			207.523	-36			138.022	3			130.533	12
214.184	-38			207.573	-35			138.437	4			130.533	13
214.192	-37			207.64	-36			138.545	3			131.072	12
214.488	-38			207.707	-37			138.552	2			131.119	13
214.52	-37			207.901	-36			138.98	1			131.49	14
214.609	-36			208.011	-35			138.98	0			131.524	13
214.61	-37			208.542	-36			139.016	1			131.572	14
215.083	-38			208.645	-35			139.049	2			131.575	15
215.102	-39			209.035	-34			139.343	3			132.022	16
215.103	-40			209.455	-35			139.55	4			132.069	17
216.511	-39			209.51	-34			139.558	5			132.403	16
216.653	-38			209.544	-33			139.98	6			132.505	17
216.654	-37			210.581	-34			140.487	7			133.024	16
216.657	-36			210.622	-35			140.545	6			133.049	15
217.593	-35			210.729	-36			140.611	7			133.058	14
217.728	-34			210.99	-37			140.9	6			133.372	13
218.154	-33			211.095	-36			141.435	7			133.536	12
218.513	-34			211.096	-37			142.101	8			133.632	13
218.617	-35			211.626	-36			142.43	7			134.583	12
218.713	-36			212.059	-35			142.465	8			134.997	13
219.041	-35			212.184	-34			142.465	9			135.037	14
219.521	-34			213.068	-33			142.547	10			135.101	15
220.07	-33			213.481	-32			142.557	9			135.192	16
220.104	-32			213.688	-33			143.023	8			135.306	15
220.558	-31			213.737	-34			143.165	9			135.348	16
221.017	-32			215.572	-35			143.434	8			135.66	15
221.117	-33			215.666	-36			143.554	9			135.927	14
221.119	-34			216.087	-35			143.591	10			136.05	15
221.549	-35			216.527	-36			143.942	11			136.561	14
221.671	-34			216.674	-35			144.507	10			136.971	13
221.705	-35			217.038	-34			145.501	9			137.024	12
222.442	-36			217.089	-33			145.501	8			137.032	11
222.515	-35			217.111	-32			145.565	7			137.047	12
223.099	-36			217.463	-31			145.584	6			137.506	11
223.135	-35			218.02	-30			145.612	5			137.971	12
223.604	-36			218.065	-31			145.91	6			137.98	11
225.064	-37			218.54	-30			145.996	7			138.062	12
225.09	-38			220.001	-29			146.061	6			139.089	13
225.553	-39			220.036	-30			146.135	5			139.311	12
225.617	-38			220.042	-29			146.135	4			139.423	11
226.093	-37			220.048	-28			146.149	5			139.478	10
226.592	-38			220.069	-29			146.465	4			140.052	11
226.625	-39			220.16	-28			146.493	3			140.425	10
227.002	-40			220.573	-27			146.525	2			140.446	9
227.466	-39			220.578	-28			146.676	3			140.546	8
227.642	-40			221.303	-27			146.985	2			140.605	9
228.096	-41			222.54	-26			147.069	1			140.605	10
228.701	-40			222.562	-27			147.449	2			140.695	9
229.032	-39			222.622	-28			147.691	1			140.989	10
229.048	-38			222.688	-27			148.043	2			141.51	9
229.103	-37			222.814	-26			148.043	3			141.54	10
229.603	-38			223.034	-25			148.549	4			142.071	9
230.516	-39			223.09	-24			148.66	5			142.082	8
230.628	-40			223.19	-23			149.079	4			143.014	9
230.649	-41			223.509	-24			149.079	3			143.363	10
230.725	-42			223.724	-23			149.379	2			143.466	11
230.963	-41			223.991	-22			149.485	1			143.564	10
231.178	-40			224.057	-21			149.695	2			143.607	11
231.487	-41			224.103	-20			150.087	3			144.009	10
231.55	-42			224.137	-19			150.089	2			144.538	9
231.602	-41			224.45	-20			150.122	3			144.578	8
231.714	-40			224.602	-19			150.495	4			144.928	9
232.158	-41			224.609	-18			150.52	5			144.976	8
232.167	-40			224.627	-19			150.52	6			144.976	7
232.725	-41			225.062	-18			150.59	5			145.007	6
233.018	-42			225.255	-17			150.89	6			145.103	7
233.066	-43			225.517	-18			151.012	7			145.156	8
233.085	-44			225.657	-17			151.5	6			145.362	9
233.093	-43			225.741	-18			151.97	5			145.391	10
233.132	-42			226.074	-19			151.996	6			145.604	11
233.177	-43			226.12	-18			152.017	5			145.617	12
233.457	-42			226.518	-17			152.049	4			145.982	11
233.492	-41			226.543	-16			152.443	5			145.989	10
233.524	-40			226.558	-15			152.672	4			146.005	11
233.579	-41			226.594	-14			153.104	5			146.076	12
234.593	-40			226.604	-15			153.439	4			146.481	13
236.134	-39			227.041	-14			153.453	3			146.496	12
236.211	-38			227.053	-15			153.511	4			146.529	13
236.584	-37			227.136	-16			153.94	5			146.65	12
237.076	-36			227.177	-17			153.94	6			146.957	13
237.431	-37			227.492	-18			154.016	5			147.077	14
238.027	-38			228.033	-17			154.042	6			147.502	15
238.063	-39			228.086	-16			154.054	7			147.506	14
238.084	-38			230.468	-17			154.424	8			147.521	15
238.551	-39			230.593	-18			154.482	7			147.646	14
238.612	-40			230.915	-19			154.516	8			148.146	15
238.63	-41			230.942	-20			154.678	9			148.442	16
238.651	-42			231.049	-21			155.003	8			148.449	17
239.041	-43			231.052	-20			155.006	9			148.527	18
239.066	-42			231.096	-19			155.047	8			149.048	19
239.142	-41			231.97	-20			155.055	7			149.048	20
239.481	-40			232.022	-19			155.407	8			149.092	19
239.58	-39			232.163	-20			155.449	7			149.52	20
240.059	-38			232.635	-19			155.469	6			149.544	21
240.071	-37			232.659	-18			155.475	5			149.591	20
240.653	-36			232.702	-19			156.008	4			149.594	19
240.672	-35			233.015	-20			156.056	3			150.077	20
240.966	-34			233.052	-21			156.06	4			150.942	19
240.986	-35			233.052	-22			156.081	3			150.954	20
241.088	-36			233.194	-21			156.482	2			151.053	21
241.399	-37			233.606	-22			156.495	1			151.129	20
241.582	-38			233.996	-21			156.501	2			151.165	19
241.939	-37			234.145	-20			156.667	3			151.495	20
242.01	-36			234.493	-19			156.667	4			151.968	19
242.038	-37			234.509	-20			157	5			151.991	18
242.086	-38			234.659	-21			157.468	6			152.016	19
242.115	-37			235.001	-20			157.549	5			152.016	18
242.575	-38			236.012	-21			157.64	4			152.943	17
242.978	-39			236.068	-20			158.032	5			153.109	16
243	-40			236.155	-19			158.032	6			153.406	17
243.086	-41			236.451	-20			158.052	7			153.537	18
243.133	-42			236.601	-21			158.11	8			153.562	17
243.169	-43			236.602	-22			158.514	7			154.004	16
243.467	-44			237.426	-23			158.609	6			154.373	17
244.003	-45			237.466	-22			159.056	5			154.489	18
244.036	-46			237.539	-21			159.06	4			154.532	17
245.049	-45			238.141	-22			159.144	5			155.066	18
245.084	-44			238.148	-23			159.512	6			155.404	19
245.115	-43			238.599	-22			159.522	7			155.605	20
245.211	-44			238.601	-23			159.543	8			155.982	19
245.47	-43			238.639	-22			159.971	9			156.677	18
245.594	-44			239.009	-23			160.036	10			156.677	17
245.766	-45			239.028	-24			160.036	11			156.966	16
246.62	-46			239.153	-23			160.06	12			156.966	15
246.972	-47			239.622	-22			160.444	11			157.068	16
247.161	-46			239.664	-21			160.923	12			157.166	15
247.655	-45			240.023	-22			160.962	11			157.485	14
247.985	-46			240.527	-23			161.099	12			157.647	15
248.466	-45			240.594	-24			161.499	11			157.942	16
248.56	-44			240.64	-25			161.541	12			157.983	17
248.677	-45			241.028	-24			161.678	13			158.067	16
249.478	-44			241.032	-23			161.938	12			158.078	17
249.609	-43			241.097	-24			161.938	11			158.096	16
249.686	-44			241.107	-23			162.046	10			158.34	15
249.938	-43			241.111	-24			162.442	11			158.411	16
250.249	-42			241.513	-23			162.451	12			158.639	17
250.455	-43			241.553	-22			162.491	13			158.898	16
250.573	-44			241.577	-21			162.5	12			158.923	17
250.608	-43			241.678	-20			162.626	11			158.97	18
251.047	-42			241.714	-19			163.005	10			159.001	17
251.199	-41			242.081	-20			163.443	9			159.011	16
251.539	-42			242.607	-21			163.481	10			159.053	17
251.684	-43			242.777	-22			163.492	9			159.067	16
251.732	-44			243.059	-23			163.523	10			159.176	17
252.008	-45			243.133	-22			163.53	9			159.448	16
252.013	-46			243.147	-23			164.003	10			159.467	17
252.017	-47			243.52	-22			164.062	9			159.484	16
252.033	-46			243.701	-23			164.486	8			159.497	15
252.141	-45			243.812	-22			164.508	9			159.982	16
252.399	-44			243.996	-21			164.524	10			160.531	15
252.5	-45			243.999	-20			164.538	9			160.532	14
252.579	-46			244.111	-19			164.579	8			160.552	15
252.707	-47			245.003	-18			164.975	7			161.006	14
252.724	-48			245.091	-17			165.457	6			161.533	15
252.994	-49			245.222	-16			165.555	5			161.546	16
253.029	-48			246.062	-17			166.021	6			161.585	15
253.045	-47			246.137	-16			166.433	7			161.59	16
253.091	-48			246.14	-15			166.56	6			161.602	15
253.447	-49			246.185	-16			166.978	5			161.97	16
253.513	-48			247.016	-17			166.988	4			161.99	17
253.537	-47			247.065	-16			167.083	3			162.509	18
253.67	-46			247.139	-17			167.529	4			162.536	19
253.993	-47			247.687	-18			167.652	5			162.635	18
254.441	-46			247.715	-19			168.017	6			162.889	17
254.594	-45			248.128	-18			168.057	5			163.003	16
254.96	-44			248.225	-17			168.111	6			163.027	17
255.03	-45			248.422	-18			168.479	5			163.098	18
255.49	-44			248.608	-19			169.107	6			163.459	19
255.637	-43			249.034	-20			169.107	7			163.539	18
255.719	-44			249.673	-21			169.52	8			163.598	19
256.148	-45			250.098	-20			169.563	7			163.962	18
256.152	-44			250.474	-19			169.579	6			163.985	19
256.555	-43			250.654	-18			169.989	5			164.026	20
256.572	-44			250.987	-17			170.013	6			164.057	21
256.587	-45			251.005	-16			170.497	5			164.45	20
257.356	-46			251.034	-15			171.099	6			164.488	19
257.731	-47			251.239	-16			171.411	5			164.649	18
258.097	-48			251.343	-15			171.496	6			164.664	17
258.612	-47			251.356	-14			171.705	7			164.987	16
259.085	-46			252.683	-13			172.028	6			164.999	17
259.484	-47			253.007	-12			172.071	7			165.033	18
259.51	-48			253.052	-13			172.1	6			165.042	17
259.695	-47			253.055	-14			172.185	7			165.046	18
260.099	-48			253.107	-15			172.528	8			165.288	17
260.542	-49			253.955	-16			172.545	7			165.484	16
260.613	-48			254.045	-15			172.588	6			165.511	15
260.637	-49			254.093	-16			172.66	7			165.52	16
260.657	-50			254.119	-17			172.747	8			165.557	15
260.737	-51			254.499	-18			173.004	7			165.95	16
260.74	-52			254.514	-17			173.081	8			166.045	17
261.076	-51			254.588	-16			173.533	9			166.398	16
262.06	-52			254.612	-17			173.938	8			166.471	17
262.149	-51			254.619	-18			173.967	7			166.489	16
262.193	-52			254.639	-17			173.998	8			166.56	15
263.132	-53			255.016	-16			174.123	7			166.688	14
263.167	-52			255.101	-15			174.469	6			166.966	15
263.244	-53			255.651	-16			174.972	5			167.122	14
263.668	-52			255.661	-17			175.016	4			167.425	15
264.069	-51			256.012	-16			175.026	5			167.425	16
264.453	-50			256.171	-17			175.509	4			167.506	17
264.518	-51			256.554	-18			175.511	5			167.936	18
264.578	-50			257.592	-17			175.535	4			167.999	19
264.734	-51			257.605	-16			175.536	3			168.555	20
264.874	-52			257.633	-17			175.717	4			169.913	19
264.966	-51			257.659	-18			175.795	3			170.007	18
265.274	-52			257.918	-19			176.337	4			170.01	19
265.559	-51			257.979	-18			176.462	3			170.037	18
265.562	-50			258.117	-19			176.551	4			170.042	17
265.976	-51			258.205	-20			176.777	5			170.059	16
266.013	-50			258.477	-19			176.855	6			170.391	17
266.114	-51			258.545	-18			176.963	7			170.483	18
266.167	-52			258.636	-17			177.41	8			170.49	19
266.384	-53			258.693	-18			178.018	7			170.517	18
267.144	-52			258.954	-17			178.133	6			170.524	17
267.746	-53			258.988	-16			178.445	5			170.569	16
268.031	-52			259.081	-15			178.494	4			171.487	17
268.488	-51			259.548	-14			178.514	5			171.487	18
268.621	-52			259.693	-13			179.166	6			171.721	19
269.035	-53			261.137	-14			179.441	7			171.784	18
269.124	-54			261.162	-15			179.712	6			172.481	19
269.565	-55			261.209	-16			179.712	5			172.517	18
269.596	-56			261.525	-17			179.96	4			172.582	17
269.721	-57			261.59	-16			180.068	3			173.476	16
270.931	-58			262.06	-17			180.071	2			174.022	17
271.027	-57			262.172	-18			180.445	3			174.051	18
271.053	-56			263.021	-17			180.606	4			174.051	19
271.13	-55			263.16	-16			180.944	3			174.46	20
271.139	-56			263.279	-15			180.997	4			174.484	19
271.502	-55			264.084	-14			181.01	3			174.485	18
271.529	-54			264.11	-15			181.04	4			174.541	19
272.099	-53			264.156	-14			181.067	5			174.545	20
272.239	-52			264.952	-15			181.138	6			175.039	19
272.412	-53			265.126	-14			181.454	5			175.056	20
273.028	-54			265.75	-15			181.504	4			175.463	19
274.077	-53			266.025	-14			181.971	5			175.555	20
274.111	-54			266.157	-15			181.973	6			175.557	21
274.172	-55			266.55	-16			182.469	7			175.627	20
274.178	-54			266.827	-17			182.481	6			175.933	19
274.647	-53			267.137	-18			182.565	7			176.658	18
275.029	-54			267.172	-17			182.668	8			176.978	17
275.047	-55			267.419	-18			182.873	9			177.009	16
275.111	-54			267.648	-17			182.996	8			177.044	17
275.117	-53			267.727	-16			183.478	9			177.387	16
275.584	-54			267.977	-15			183.948	10			177.489	17
275.687	-55			268.071	-16			183.975	9			177.592	18
276.066	-54			268.522	-17			183.986	10			177.858	19
276.13	-53			268.609	-16			184.157	9			177.868	20
276.185	-52			269.014	-15			184.165	8			177.96	21
276.588	-51			269.049	-14			184.487	9			178.05	20
277.091	-52			269.096	-13			184.956	10			178.414	21
277.124	-51			269.126	-14			184.98	9			178.525	22
277.636	-50			270.049	-13			185.459	10			178.966	21
278.012	-51			270.092	-14			185.503	11			179.946	22
278.023	-50			270.151	-13			185.509	12			179.964	21
278.108	-49			270.222	-14			185.511	13			180.016	20
278.131	-48			271.043	-15			185.96	12			180.114	21
278.141	-47			271.083	-14			185.989	11			180.214	20
278.183	-48			271.527	-15			186.005	12			180.334	21
278.193	-49			271.537	-14			186.073	11			180.591	22
278.644	-50			272.014	-15			187.014	10			180.647	21
279.046	-51			272.454	-14			187.065	9			180.659	20
279.074	-52			273.019	-13			187.461	8			181.062	21
279.15	-53			273.062	-12			187.962	9			181.987	22
279.571	-54			273.07	-11			187.972	8			182.674	21
279.584	-53			273.107	-12			188.097	9			182.965	20
279.772	-52			273.418	-11			188.367	8			182.967	21
280.006	-53			273.566	-12			188.509	7			182.973	20
280.012	-52			273.602	-11			189.091	8			183.092	21
280.11	-51			273.631	-12			189.4	9			183.552	22
280.522	-52			274.184	-13			189.496	10			183.587	23
280.582	-51			274.678	-14			189.55	11			184.044	24
280.954	-52			275.047	-13			189.556	12			184.053	23
281.057	-51			275.142	-14			189.592	11			184.091	24
281.525	-52			275.295	-15			189.977	12			184.157	23
282.027	-51			275.523	-14			189.977	13			184.463	22
282.049	-50			276.574	-13			190.009	14			184.653	21
282.443	-51			277.013	-14			190.473	13			184.995	22
283.496	-50			277.49	-13			190.529	14			185.014	21
283.659	-49			277.551	-12			190.529	15			185.037	20
283.99	-50			278.597	-11			190.611	14			185.476	21
284.015	-51			278.605	-12			190.956	15			185.5	22
284.067	-50			279.106	-13			191.038	16			185.62	21
284.353	-51			279.278	-14			191.052	15			185.976	22
284.519	-52			279.484	-15			191.817	16			186.506	21
284.53	-53			279.526	-16			191.85	17			186.546	20
284.551	-54			279.645	-15			191.969	18			186.555	21
285.137	-55			279.646	-14			192.003	17			187.031	20
285.582	-56			279.674	-13			192.057	16			187.958	21
285.705	-57			280.11	-12			192.492	17			187.958	22
286.083	-56			280.182	-13			192.892	16			188.021	23
286.163	-55			280.609	-12			193.067	17			188.033	24
286.499	-56			281.656	-13			193.073	18			188.089	23
287.023	-55			281.731	-14			193.414	19			188.112	22
287.103	-56			282.066	-13			193.508	18			188.112	21
287.528	-55			282.483	-14			193.512	19			188.425	22
288.023	-54			283.092	-13			193.531	18			188.975	21
288.551	-53			283.133	-14			193.628	19			189.014	22
288.637	-54			283.49	-15			194.008	18			189.985	21
288.665	-55			284.063	-16			194.014	19			190.066	22
288.933	-54			284.094	-17			194.014	20			190.446	23
289.622	-55			284.494	-18			194.021	19			190.459	24
290.01	-54			285.578	-17			194.063	18			191.034	23
290.034	-55			286.654	-16			194.428	19			191.034	22
290.473	-56			287.215	-17			194.577	18			191.042	21
290.527	-57			287.458	-16			195.581	17			191.075	20
290.555	-56			287.582	-15			196.065	16			191.545	19
290.601	-57			288.573	-16			196.068	15			191.555	20
290.615	-56			288.621	-17			196.074	16			191.617	19
291.594	-57			289.238	-16			196.112	15			191.948	20
291.664	-58			289.478	-15			196.464	14			191.977	19
291.677	-57			289.514	-14			196.489	15			192.441	20
292.125	-58			290.456	-15			196.983	14			192.451	19
292.141	-59			290.656	-16			197.026	15			192.477	20
292.695	-58			291.191	-15			197.043	16			192.61	21
293.117	-59			291.585	-14			197.103	17			193.02	20
293.165	-60			291.807	-15			198.396	16			193.06	21
293.375	-61			292.224	-14			198.441	15			193.112	22
293.502	-62			292.549	-13			198.502	16			193.496	23
293.526	-61			292.595	-14			198.538	15			193.508	22
294.094	-60			292.937	-15			199.016	16			193.554	21
294.111	-59			293.053	-16			199.016	17			193.933	22
294.523	-60			293.088	-15			199.566	16			194.419	23
294.884	-61			293.089	-14			200.011	17			194.907	22
295.083	-62			293.111	-13			200.051	16			194.967	23
295.11	-63			293.114	-14			200.128	15			194.997	24
295.158	-62			293.519	-13			200.468	14			195.024	25
295.496	-61			293.625	-14			200.534	13			195.042	26
295.721	-62			293.674	-15			200.963	14			195.07	27
296.089	-61			294.155	-16			201.062	15			195.402	26
296.12	-62			294.536	-17			201.556	14			195.52	25
296.368	-63			294.537	-18			202.002	15			195.52	26
296.595	-62			294.55	-19			202.027	16			195.564	25
297.091	-63			295.004	-20			202.187	15			195.864	26
297.144	-62			295.429	-21			202.556	16			195.948	25
297.331	-61			295.509	-20			202.973	17			195.997	24
298.002	-62			295.698	-21			202.997	16			196.019	25
298.007	-61			296.511	-20			203.005	15			196.067	24
298.01	-62			297.037	-21			203.01	16			196.068	23
298.159	-63			297.205	-20			203.485	15			196.623	24
298.617	-62			297.472	-19			204.018	14			196.988	23
298.645	-63			297.592	-20			204.019	15			197.054	22
298.992	-62			297.63	-19			204.078	16			197.119	23
299.019	-61			297.911	-18			204.526	17			197.503	22
299.025	-62			298.121	-17			204.553	18			197.751	23
299.394	-61			298.142	-16			204.621	17			197.981	24
299.679	-60			298.15	-15			204.882	16			198.055	23
299.686	-61			298.626	-16			204.94	17			198.085	24
299.98	-62			298.669	-17			204.975	18			198.491	23
300.064	-61			298.98	-18			204.995	17			198.512	22
				299.064	-19			205.148	18			198.615	21
				299.601	-18			205.308	19			198.634	22
				299.976	-19			205.379	18			198.988	23
				300.001	-20			205.411	17			199.731	22
								206.073	16			199.731	21
								206.466	17			199.993	22
								206.476	18			199.997	21
								206.509	19			200.001	20
								206.522	18			200.045	19
								206.545	17			200.505	18
								207.005	18			200.509	17
								207.03	17			200.558	18
								207.852	18			200.671	19
								208.659	17			200.937	20
								208.884	16			200.972	21
								208.947	17			200.988	20
								208.947	18			201.045	21
								208.962	17			201.062	22
								209.065	16			201.463	23
								209.097	15			201.519	24
								209.463	16			201.604	23
								209.923	15			202.039	24
								209.956	16			202.065	23
								210.011	15			202.065	22
								210.081	14			202.649	23
								210.157	13			202.987	24
								210.557	14			202.993	25
								210.604	15			203.04	24
								210.637	14			203.427	25
								210.957	13			203.62	26
								210.961	14			204.045	25
								210.999	15			204.456	24
								211.019	16			204.512	23
								211.04	17			204.525	22
								211.043	16			204.555	23
								211.049	17			204.72	22
								211.103	18			204.779	23
								211.502	17			204.93	22
								211.522	18			205.056	21
								211.598	19			205.33	20
								212.011	18			205.477	19
								212.484	19			205.532	20
								212.516	18			205.959	19
								212.592	19			206.031	20
								213.014	20			206.099	19
								213.029	21			206.95	18
								213.479	20			207.087	19
								213.489	19			207.522	20
								213.553	18			207.531	21
								214.042	19			207.623	20
								214.461	18			207.978	21
								214.579	19			208.41	22
								214.963	20			209.401	21
								215.049	19			209.518	22
								215.068	18			209.543	23
								215.984	19			209.58	22
								216.015	20			209.927	21
								216.015	21			210.044	20
								216.154	22			210.06	19
								216.484	23			210.371	18
								216.505	24			210.675	17
								217.057	23			211.037	18
								217.943	24			211.044	19
								217.959	23			211.388	20
								217.971	22			211.542	19
								218.428	23			212.14	18
								218.527	24			212.511	17
								219.493	23			212.52	16
								219.507	24			212.566	15
								219.582	23			212.728	14
								219.981	24			212.769	15
								220.049	25			212.98	16
								220.543	24			213.063	17
								221.003	23			213.385	18
								221.005	22			213.511	19
								221.469	21			213.528	20
								221.469	20			213.535	21
								221.941	19			213.87	20
								221.941	18			214.459	19
								221.973	17			214.934	20
								222.041	16			214.978	19
								222.531	17			215.003	18
								223.036	16			215.462	17
								223.036	15			215.526	18
								223.087	14			215.542	17
								223.487	13			215.652	18
								223.505	14			215.872	17
								223.617	15			215.956	18
								223.923	14			215.999	19
								226.075	15			216.021	20
								226.208	14			216.021	19
								226.404	13			216.144	18
								226.578	14			216.144	17
								227.009	13			216.184	18
								227.011	14			216.577	17
								227.117	15			216.951	18
								227.117	16			217.084	17
								227.527	17			217.113	16
								227.548	16			217.95	17
								227.594	15			217.957	18
								227.903	14			217.994	19
								228.037	15			218.316	18
								228.058	14			218.397	17
								228.443	13			218.447	16
								228.462	12			218.488	17
								228.481	13			218.531	16
								228.523	12			218.88	15
								228.537	11			219.064	16
								228.557	10			219.115	17
								228.557	9			219.468	18
								228.797	8			220.075	19
								228.817	9			220.987	18
								229.604	10			221.023	19
								229.67	11			221.042	20
								229.72	10			221.425	19
								230.389	9			221.529	20
								230.456	10			221.572	19
								230.496	9			221.589	18
								230.574	10			221.961	17
								231.067	9			222.455	18
								231.086	10			222.472	17
								231.482	9			222.488	18
								231.535	10			222.665	19
								231.536	9			223.056	20
								231.942	8			223.605	19
								232.008	7			223.646	20
								232.03	6			223.99	21
								232.465	7			224.044	22
								232.496	6			224.05	21
								232.533	5			224.121	20
								232.591	4			224.221	19
								232.888	3			224.477	20
								233.029	2			224.549	19
								233.033	3			224.618	18
								233.068	4			225.011	19
								233.97	5			225.023	20
								234	6			225.083	19
								234.023	7			225.376	20
								234.149	6			225.485	21
								234.481	7			225.565	20
								234.575	8			225.673	19
								234.795	7			225.991	18
								234.97	6			226.283	17
								235.022	5			226.584	16
								235.477	4			226.591	17
								235.974	5			227.136	18
								235.997	6			227.422	19
								236.001	7			228.208	18
								236.023	8			228.458	17
								236.042	9			228.505	18
								236.052	10			228.532	17
								236.452	11			229.014	18
								236.458	10			229.014	19
								236.693	9			229.469	20
								236.878	8			229.475	21
								236.994	7			229.588	22
								236.994	8			229.67	23
								236.997	9			229.698	22
								237.118	10			229.952	23
								237.544	11			230.002	22
								237.918	12			230.02	23
								238.04	11			230.03	22
								238.474	12			230.207	21
								238.53	13			230.393	22
								239.007	14			231.449	23
								239.032	15			232.027	24
								239.038	14			232.052	25
								239.169	13			232.491	26
								239.392	12			232.505	25
								239.49	11			233.06	24
								239.534	12			233.525	25
								239.962	11			233.542	24
								240.01	12			233.562	23
								240.073	11			233.974	22
								240.339	12			234.001	23
								240.692	11			234.096	24
								241.06	12			234.468	25
								241.968	11			234.509	24
								241.968	10			234.588	25
								241.98	11			234.895	26
								242.049	10			234.895	27
								242.486	9			235.038	26
								242.538	8			235.11	25
								242.577	9			235.334	26
								243.963	10			235.573	27
								244.017	11			235.924	28
								244.025	10			236.018	27
								244.722	9			236.067	26
								244.942	8			236.376	27
								245.002	7			236.464	26
								245.007	6			236.49	25
								245.011	7			237.503	24
								245.949	6			237.985	25
								246.015	7			238.022	24
								246.049	6			238.03	23
								246.518	7			238.084	22
								246.529	8			238.119	23
								247.194	7			238.403	24
								247.653	8			238.455	25
								247.999	9			239.008	26
								248.016	10			239.016	25
								248.481	11			239.477	26
								248.662	12			239.5	27
								249.011	11			239.548	28
								249.492	12			239.553	29
								249.594	11			239.656	28
								249.862	12			239.983	29
								249.976	13			240.462	30
								249.997	14			240.48	29
								250.003	15			240.585	30
								250.391	14			241.068	29
								250.498	13			241.079	30
								250.548	12			241.552	31
								250.552	11			242.115	32
								250.91	12			242.542	31
								251.032	11			242.546	30
								251.516	12			242.648	29
								251.519	11			242.648	28
								251.536	12			242.979	27
								251.536	13			243.4	26
								251.964	12			243.4	25
								252.024	11			243.494	26
								252.062	10			243.494	27
								252.478	11			243.559	28
								252.56	12			243.939	29
								252.618	11			244.031	30
								253.075	12			244.031	31
								253.496	11			244.051	30
								253.974	10			244.451	31
								254.081	9			244.484	32
								254.463	8			244.484	33
								254.537	7			244.648	32
								254.539	6			245.584	33
								254.553	5			245.656	34
								254.813	4			245.807	33
								254.896	5			246.16	34
								254.966	4			246.506	33
								254.998	3			246.976	32
								255.039	4			246.981	31
								255.491	5			247.033	30
								255.514	4			247.05	29
								255.564	5			247.067	30
								255.609	4			247.23	29
								256.451	3			247.533	30
								256.496	4			247.533	31
								257.061	5			248.033	30
								257.449	4			248.087	29
								257.456	3			248.148	28
								257.541	4			248.466	29
								257.951	3			248.47	30
								257.991	2			248.493	31
								258.028	3			248.508	32
								258.04	4			248.546	31
								258.098	5			248.558	30
								258.144	4			248.725	29
								258.449	5			248.916	30
								258.449	6			248.988	29
								258.493	7			249.059	28
								258.631	6			249.463	29
								258.955	7			249.609	30
								259.015	6			249.657	29
								259.092	7			249.916	28
								259.257	6			250.025	29
								259.522	7			250.466	30
								259.961	8			250.47	31
								259.961	9			250.47	32
								259.963	10			250.605	31
								259.968	11			250.965	32
								260.103	10			250.965	31
								260.428	9			250.988	32
								260.525	10			251.476	33
								260.541	9			251.987	32
								260.541	8			251.997	31
								260.727	9			252.082	30
								260.947	10			252.489	29
								260.95	9			252.683	28
								260.958	8			252.87	27
								261.049	7			253.035	26
								261.488	8			253.044	27
								261.488	9			254.009	26
								261.516	10			254.01	25
								261.537	9			254.417	24
								261.543	8			254.473	25
								261.598	9			254.593	26
								261.97	10			255.121	27
								261.97	11			255.573	28
								261.982	12			255.604	27
								262.002	13			256.345	28
								262.011	14			256.527	27
								262.023	13			256.53	26
								262.501	12			256.815	27
								262.585	11			256.971	26
								262.999	10			257.06	27
								263.033	9			257.465	28
								263.037	10			257.976	27
								263.056	9			258	26
								263.53	10			258.483	27
								263.573	9			258.519	28
								263.605	8			258.523	27
								263.97	7			258.564	26
								264.179	6			258.564	25
								264.449	7			258.579	24
								264.464	8			258.897	23
								264.531	7			258.914	24
								264.535	8			259.009	23
								265.07	9			259.009	22
								265.098	8			259.495	23
								265.176	9			259.524	24
								265.476	8			259.557	25
								265.492	9			259.968	26
								265.511	10			260.016	25
								265.613	11			260.455	24
								265.613	12			260.492	25
								265.899	11			260.588	24
								266.041	10			261.517	25
								266.048	11			261.534	26
								266.094	10			261.799	27
								266.111	11			262.085	28
								266.428	12			262.103	29
								266.537	11			262.157	30
								266.684	10			262.511	31
								266.948	9			262.656	30
								267.046	10			263.039	31
								267.424	9			263.042	30
								267.424	8			263.075	29
								267.928	9			263.075	28
								268.502	8			263.487	29
								268.596	9			263.504	28
								269.03	8			263.537	27
								270.047	7			263.537	26
								270.074	8			263.995	25
								270.132	9			264.012	26
								270.548	10			264.462	25
								270.561	11			264.469	24
								270.691	12			264.517	23
								270.959	13			265.006	24
								271.465	14			265.024	23
								271.502	15			265.312	24
								271.771	16			265.447	23
								271.927	17			266.16	24
								272.006	16			266.279	23
								272.01	17			266.5	24
								272.073	18			266.533	23
								272.073	19			266.553	22
								272.702	18			266.629	21
								273.013	19			267.518	22
								273.033	18			267.523	23
								273.438	17			267.569	22
								273.59	18			267.58	23
								273.951	17			268.015	22
								274.027	18			268.144	23
								274.104	19			268.97	24
								274.949	18			269.532	25
								275.323	19			269.603	24
								275.323	20			269.994	25
								275.454	21			270.009	24
								275.454	22			270.017	23
								275.492	23			270.084	22
								275.628	22			270.992	23
								275.649	23			271.097	24
								275.979	24			271.48	25
								276.491	25			271.811	24
								276.534	26			271.994	23
								276.63	25			271.994	22
								276.791	26			272.015	23
								276.923	27			272.034	24
								276.952	28			272.034	25
								276.963	29			272.983	26
								277.02	30			273.003	25
								277.078	31			273.046	26
								277.129	32			273.365	27
								277.454	33			273.467	26
								277.48	34			273.637	25
								277.487	33			274.016	24
								277.498	34			274.042	25
								277.501	33			274.48	26
								277.546	32			274.983	25
								277.546	31			275.497	26
								277.579	32			275.497	27
								277.997	31			275.933	26
								278.08	30			275.994	25
								278.432	31			276.038	24
								278.467	32			276.058	23
								278.479	33			276.173	24
								278.859	34			276.173	25
								279.046	35			276.398	26
								279.377	34			276.452	27
								279.488	35			277.04	26
								280.041	36			277.71	27
								280.518	35			278.069	28
								280.572	36			278.456	29
								280.923	37			278.465	30
								281.001	38			278.482	31
								281.02	37			278.561	32
								281.073	38			279.106	31
								281.079	37			279.425	30
								282.251	36			279.425	29
								282.252	37			279.545	28
								282.541	38			279.545	27
								282.568	39			279.925	28
								282.586	38			280.052	27
								282.998	37			280.451	26
								283.463	38			280.471	25
								283.51	39			280.494	24
								283.993	38			280.496	25
								284.06	39			280.546	24
								284.082	40			280.558	25
								284.577	41			280.656	26
								284.622	42			280.656	27
								284.684	43			280.688	28
								285.477	44			280.978	29
								285.519	43			281.023	28
								285.551	42			281.498	29
								285.59	43			281.548	30
								285.63	44			281.555	29
								285.632	43			281.956	28
								285.774	42			281.986	29
								285.967	41			282.437	28
								285.978	40			282.518	27
								286.01	41			282.543	28
								286.01	42			282.971	27
								286.281	43			282.985	28
								286.57	44			283.347	29
[truncated: 74 more rows]
